# Supplementary material for: Transformation of metabolism with age and lifestyle in Antarctic seals: a case study of systems biology approach to cross-species microarray experiment
Source: BMC Syst Biol. 2010 Sep 29;4:133. doi: 10.1186/1752-0509-4-133 (PMC2958164; doi:10.1186/1752-0509-4-133)
Supplement: Additional file 1 — Supporting materials. This is an archive file containing Supplemental Tables 1 and 2 and Supplemental Figures 1 to 5. [file 1752-0509-4-133-S1.ZIP]

Archive with 7 entries (7 files):
- Supplfigure2 MA plot J5.gif
- SupplFigure3 distribution.png
- SupplFigure4 NF-AT signaling in cardiac hyprtrophy.png
- Supplemental Table2 Pathway table.txt
- SuppFigure5 Metacore Map Legend.PNG
- Supplemental Table1_Adult-Pups annotated.xls
- SupplFigure1 Box plot of normalized expression.png
