# Supplementary material for: Transformation of metabolism with age and lifestyle in Antarctic seals: a case study of systems biology approach to cross-species microarray experiment
Source: BMC Syst Biol. 2010 Sep 29;4:133. doi: 10.1186/1752-0509-4-133 (PMC2958164; doi:10.1186/1752-0509-4-133)
Supplement: Additional file 1 — Supporting materials. This is an archive file containing Supplemental Tables 1 and 2 and Supplemental Figures 1 to 5. [file 1752-0509-4-133-S1.ZIP › Supplemental Table2 Pathway table.txt]

#	Name	min(pValue)	Network objects
1	
	Development_WNT signaling pathway. Part 1. Degradation of beta-catenin in the absence WNT signaling	4.547e-15	11/20
2	
	Cytoskeleton remodeling_Cytoskeleton remodeling	1.669e-11	18/102
3	
	Cytoskeleton remodeling_TGF, WNT and cytoskeletal remodeling	6.283e-11	18/111
4	
	Transcription_Role of heterochromatin protein 1 (HP1) family in transcriptional silencing	1.186e-9	8/21
5	
	Cell adhesion_Histamine H1 receptor signaling in the interruption of cell barrier integrity	6.048e-8	10/45
6	
	Cell adhesion_Integrin-mediated cell adhesion and migration	1.095e-7	10/48
7	
	Translation _Regulation of translation initiation	2.818e-7	8/27
8	
	Cell adhesion_Chemokines and adhesion	1.165e-6	14/100
9	
	Cytoskeleton remodeling_Regulation of actin cytoskeleton by Rho GTPases	2.008e-6	7/23
10	
	Development_Role of HDAC and calcium/calmodulin-dependent kinase (CaMK) in control of skeletal myogenesis	5.068e-6	9/54
11	
	Transcription_Receptor-mediated HIF regulation	5.384e-6	8/39
12	
	Apoptosis and survival_BAD phosphorylation	5.816e-6	7/41
13	
	Neurodisease_Parkin disorder under Parkinson's disease	8.666e-6	6/29
14	
	Cytoskeleton remodeling_Slit-Robo signaling	1.068e-5	6/30
15	
	Cytoskeleton remodeling_Reverse signaling by ephrin B	1.305e-5	7/31
16	
	Cytoskeleton remodeling_Integrin outside-in signaling	1.978e-5	7/49
17	
	Cell cycle_Role of Nek in cell cycle regulation	2.002e-5	6/32
18	
	Immune response_Function of MEF2 in T lymphocytes	2.267e-5	8/50
19	
	Cell cycle_Spindle assembly and chromosome separation	2.410e-5	6/33
20	
	Blood coagulation_GPCRs in platelet aggregation	3.284e-5	9/71
21	
	Proteolysis_Putative ubiquitin pathway	3.938e-5	5/23
22	
	Signal transduction_cAMP signaling	4.785e-5	6/38
23	
	Proteolysis_Role of Parkin in the Ubiquitin-Proteasomal Pathway	4.904e-5	5/24
24	
	Cytoskeleton remodeling_Neurofilaments	6.045e-5	5/25
25	
	Cytoskeleton remodeling_Role of PKA in cytoskeleton reorganisation	6.463e-5	7/40
26	
	Regulation of CFTR activity (norm and CF)	6.635e-5	8/58
27	
	Transcription_CREB pathway	7.941e-5	7/42
28	
	Transcription_Role of Akt in hypoxia induced HIF1 activation	8.931e-5	5/27
29	
	Translation_Insulin regulation of translation	9.977e-5	7/42
30	
	Neurophysiological process_Glutamate regulation of Dopamine D1A receptor signaling	1.038e-4	7/44
31	
	Cardiac Hypertrophy_NF-AT signaling in Cardiac Hypertrophy	1.270e-4	8/65
32	
	Glycolysis and gluconeogenesis (short map)	1.401e-4	7/66
33	
	Development_MAG-dependent inhibition of neurite outgrowth	1.511e-4	6/30
34	
	Cell adhesion_Gap junctions	1.511e-4	5/30
35	
	Cytoskeleton remodeling_Fibronectin-binding integrins in cell motility	1.777e-4	5/31
36	
	Development_WNT signaling pathway. Part 2	2.066e-4	7/49
37	
	Development_A2B receptor: action via G-protein alpha s	2.145e-4	7/50
38	
	Transport_RAN regulation pathway	2.371e-4	4/18
39	
	Immune response _T cell receptor signaling pathway	2.397e-4	6/51
40	
	Chemotaxis_Lipoxin inhibitory action on neutrophil migration	2.671e-4	8/52
41	
	Signal transduction_Erk Interactions: Inhibition of Erk	2.790e-4	5/34
42	
	wtCFTR and delta508 traffic / Clathrin coated vesicles formation (norm and CF)	2.809e-4	4/19
43	
	Development_Endothelin-1/EDNRA signaling	2.969e-4	8/53
44	
	Translation _Regulation activity of EIF4F	2.969e-4	7/53
45	
	Development_Beta-adrenergic receptors signaling via cAMP	3.335e-4	7/52
46	
	Immune response _CCR3 signaling in eosinophils	3.688e-4	9/77
47	
	Cytoskeleton remodeling_Keratin filaments	3.919e-4	5/36
48	
	Inhibitory action of Lipoxins on neutrophil migration	4.433e-4	8/57
49	
	Cytoskeleton remodeling_FAK signaling	4.433e-4	7/57
50	
	Cardiac Hypertrophy_Ca(2+)-dependent NF-AT signaling in Cardiac Hypertrophy	4.874e-4	7/58
51	
	Cell cycle_Role of 14-3-3 proteins in cell cycle regulation	5.365e-4	4/22
52	
	Muscle contraction_ GPCRs in the regulation of smooth muscle tone	6.343e-4	8/83
53	
	Translation _Regulation activity of EIF2	6.494e-4	6/39
54	
	Development_Glucocorticoid receptor signaling	7.196e-4	5/24
55	
	Development_Notch Signaling Pathway	7.258e-4	5/41
56	
	Regulation of lipid metabolism_Regulation of lipid metabolism by niacin and isoprenaline	8.123e-4	5/42
57	
	Development_Leptin signaling via JAK/STAT and MAPK cascades	8.451e-4	4/25
58	
	Neurophysiological process_Dopamine D2 receptor transactivation of PDGFR in CNS	9.854e-4	5/26
59	
	Cell adhesion_Endothelial cell contacts by junctional mechanisms	9.854e-4	4/26
60	
	Signal transduction_Calcium signaling	1.051e-3	5/45
61	
	G-protein signaling_ACM regulation of cAMP level	1.118e-3	5/45
62	
	Muscle contraction_nNOS Signaling in Skeletal Muscle 	1.141e-3	4/27
63	
	Oxidative phosphorylation	1.145e-3	9/120
64	
	Development_GDNF family signaling	1.162e-3	5/46
65	
	Immune response_CD16 signaling in NK cells	1.234e-3	7/69
66	
	Immune response_MIF - the neuroendocrine-macrophage connector	1.237e-3	6/46
67	
	Development_Beta-adrenergic receptors regulation of ERK	1.283e-3	7/47
68	
	Immune response_Antigen presentation by MHC class I	1.329e-3	4/27
69	
	Transport_Clathrin-coated vesicle cycle	1.433e-3	8/71
70	
	Cell cycle_Role of SCF complex in cell cycle regulation	1.503e-3	4/29
71	
	Immune response_IL-6 signaling pathway	1.503e-3	5/29
72	
	Proteolysis_Putative SUMO-1 pathway	1.503e-3	4/29
73	
	Apoptosis and survival_HTR1A signaling	1.699e-3	7/50
74	
	wtCFTR and delta508-CFTR traffic / Generic schema (norm and CF)	1.699e-3	7/50
75	
	Cell cycle_Nucleocytoplasmic transport of CDK/Cyclins	1.711e-3	3/14
76	
	CFTR folding and maturation (norm and CF)	1.850e-3	3/14
77	
	Development_IGF-RI signaling	1.858e-3	7/51
78	
	Signal transduction_Activation of PKC via G-Protein coupled receptor	2.027e-3	7/52
79	
	Blood coagulation_GPIb-IX-V-dependent platelet activation	2.042e-3	7/75
80	
	Immune response_BCR pathway	2.399e-3	6/54
81	
	Development_EDG1 signaling via beta-arrestin	2.454e-3	6/33
82	
	Cell cycle_ESR1 regulation of G1/S transition	2.454e-3	4/33
83	
	Signal transduction_Activin A signaling regulation	2.454e-3	5/33
84	
	Development_Angiotensin signaling via STATs	2.539e-3	4/32
85	
	Development_Role of CDK5 in neuronal development	2.744e-3	4/34
86	
	G-protein signaling_G-Protein alpha-s signaling cascades	3.393e-3	4/36
87	
	Cell adhesion_Tight junctions	3.393e-3	5/36
88	
	Normal wtCFTR traffic / Sorting endosome formation	3.502e-3	3/18
89	
	Cell adhesion_Role of tetraspanins in the integrin-mediated cell adhesion	3.753e-3	4/37
90	
	Development_Beta-adrenergic receptors transactivation of EGFR	3.753e-3	5/37
91	
	Cell cycle_Regulation of G1/S transition (part 1)	4.139e-3	4/38
92	
	Cytoskeleton remodeling_Alpha-1A adrenergic receptor-dependent inhibition of PI3K	4.269e-3	3/19
93	
	Transcription_P53 signaling pathway	4.550e-3	4/39
94	
	Development_VEGF-family signaling	5.454e-3	4/41
95	
	Immune response_HTR2A-induced activation of cPLA2	6.471e-3	5/43
96	
	Development_A2A receptor signaling	6.471e-3	4/43
97	
	Transcription_ChREBP regulation pathway	6.528e-3	3/22
98	
	Development_Ligand-independent activation of ESR1 and ESR2	7.023e-3	4/44
99	
	Delta508-CFTR traffic / Sorting endosome formation in CF	7.132e-3	4/23
100	
	Signal transduction_AKT signaling	7.469e-3	4/43
101	
	Neurophysiological process_Receptor-mediated axon growth repulsion	7.606e-3	4/45
102	
	Immune response_MIF-JAB1 signaling	8.048e-3	3/24
103	
	Cell adhesion_Endothelial cell contacts by non-junctional mechanisms	8.048e-3	3/24
104	
	Development_GDNF signaling	8.048e-3	3/24
105	
	Development_G-Proteins mediated regulation MARK-ERK signaling	8.219e-3	5/46
106	
	Signal transduction_PTEN pathway	8.219e-3	5/46
107	
	G-protein signaling_Ras family GTPases in kinase cascades (scheme)	8.361e-3	4/24
108	
	Neurophysiological process_ACM regulation of nerve impulse	8.624e-3	5/46
109	
	Development_PIP3 signaling in cardiac myocytes	8.865e-3	5/47
110	
	Glycolysis and gluconeogenesis p.3 / Human version	9.030e-3	3/25
111	
	Development_Angiotensin signaling via beta-Arrestin	9.030e-3	3/25
112	
	Glycolysis and gluconeogenesis p.3	9.030e-3	3/25
113	
	Immune response_IL-2 activation and signaling pathway	9.542e-3	4/48
114	
	Cell adhesion_Role of CDK5 in cell adhesion	1.004e-2	2/9
115	
	Cell adhesion_Cadherin-mediated cell adhesion	1.008e-2	3/26
116	
	Regulation of lipid metabolism_Insulin signaling:generic cascades	1.021e-2	5/47
117	
	Signal transduction_IP3 signaling	1.025e-2	4/49
118	
	Development_TGF-beta receptor signaling	1.025e-2	4/49
119	
	Development_EDG5 and EDG3 in cell proliferation and differentiation	1.127e-2	4/26
120	
	Membrane-bound ESR1: interaction with G-proteins signaling	1.177e-2	6/51
121	
	Signal transduction_PKA signaling	1.234e-2	5/51
122	
	Development_Mu-type opioid receptor regulation of proliferation	1.238e-2	4/28
123	
	Development_Regulation of CDK5 in CNS	1.238e-2	3/28
124	
	Translation_Translation regulation by Alpha-1 adrenergic receptors	1.432e-2	5/54
125	
	Muscle contraction_EDG5-mediated smooth muscle contraction	1.496e-2	3/30
126	
	Immune response_Fc epsilon RI pathway	1.523e-2	4/55
127	
	Muscle contraction_ACM regulation of smooth muscle contraction	1.619e-2	5/56
128	
	Glycolysis and gluconeogenesis p. 2	1.636e-2	3/31
129	
	Immune response_IL-3 activation and signaling pathway	1.636e-2	3/31
130	
	Glycolysis and gluconeogenesis p. 2/ Rodent version	1.783e-2	3/32
131	
	Development_EGFR signaling via small GTPases	1.783e-2	5/32
132	
	Development_Angiotensin activation of ERK	1.936e-2	4/33
133	
	Normal and pathological TGF-beta-mediated regulation of cell proliferation	1.936e-2	3/33
134	
	Muscle contraction_Role of kappa-type opioid receptor in heart	2.008e-2	3/33
135	
	Oxidative stress_Role of ASK1 under oxidative stress	2.097e-2	5/34
136	
	Development_EPO-induced Jak-STAT pathway	2.265e-2	3/35
137	
	Immune response _Oncostatin M signaling via MAPK in mouse cells	2.265e-2	4/35
138	
	Development_Alpha-2 adrenergic receptor activation of ERK	2.271e-2	6/62
139	
	Development_TGF-beta induced EMT via SMADs 	2.530e-2	4/36
140	
	Immune response_Oncostatin M signaling via MAPK in human cells	2.622e-2	4/37
141	
	Cytoskeleton remodeling_ACM3 and ACM4 in keratinocyte migration	2.718e-2	3/37
142	
	Transcription_Role of AP-1 in regulation of cellular metabolism	2.812e-2	3/38
143	
	Glycolysis and gluconeogenesis p. 2 / Human version	2.812e-2	3/38
144	
	Transcription_Sin3 and NuRD in transcription regulation	2.812e-2	3/38
145	
	Regulation of lipid metabolism_Regulation of lipid metabolism via LXR, NF-Y and SREBP	2.812e-2	3/38
146	
	G-protein signaling_H-RAS regulation pathway	2.915e-2	3/37
147	
	Translation_Non-genomic (rapid) action of Androgen Receptor	3.211e-2	4/40
148	
	Neurophysiological process_Delta-type opioid receptor in nervous system	3.327e-2	3/40
149	
	G-protein signaling_Rap1A regulation pathway	3.327e-2	3/40
150	
	DNA damage_Role of SUMO in p53 regulation	3.464e-2	2/17
151	
	G-protein signaling_Rap2A regulation pathway	3.553e-2	2/17
152	
	Development_Role of Activin A in cell differentiation and proliferation	3.564e-2	3/40
153	
	Immune response_NTS activation of IL-8 in colonocytes	3.639e-2	4/42
154	
	Development_ACM2 and ACM4 activation of ERK	3.864e-2	5/43
155	
	Development_Angiotensin signaling via PYK2	3.864e-2	3/43
156	
	Development_VEGF signaling and activation	3.864e-2	3/43
157	
	Development_EDG3 signaling pathway	4.001e-2	3/43
158	
	Development_Growth hormone signaling via PI3K/AKT and MAPK cascades	4.035e-2	4/42
159	
	Development_Flt3 signaling	4.095e-2	3/44
160	
	Development_ACM1, ACM3, ACM5 activation of ERK	4.095e-2	3/44
161	
	Development_EPO-induced MAPK pathway	4.333e-2	5/45
162	
	Transcription_Androgen Receptor nuclear signaling	4.333e-2	3/45
163	
	Development_VEGF signaling via VEGFR2 - generic cascades	4.333e-2	3/45
164	
	Development_Thrombopoietin-regulated cell processes	4.333e-2	4/45
165	
	Development_Alpha-1 adrenergic receptors signaling via cAMP	4.367e-2	2/19
166	
	Development_Endothelin-1/EDNRA transactivation of EGFR	4.578e-2	3/46
167	
	Immune response_Fc gamma R-mediated phagocytosis in macrophages	4.578e-2	4/46
168	
	Immune response_PGE2 signaling in immune response	4.738e-2	4/46
169	
	Development_PDGF signaling via MAPK cascades	4.830e-2	3/47
170	
	Chemotaxis_Lipoxin inhibitory action on fMLP-induced neutrophil chemotaxis	4.998e-2	3/47
171	
	Transport_Alpha-2 adrenergic receptor regulation of ion channels	4.998e-2	3/47
172	
	Immune response _Histamine H1 receptor signaling in immune response	5.088e-2	4/48
173	
	Neurophysiological process_Dopamine D2 receptor signaling in CNS	5.264e-2	4/48
174	
	Development_A3 receptor signaling	5.353e-2	4/49
175	
	Cytoskeleton remodeling_CDC42 in cellular processes	5.561e-2	2/22
176	
	Development_EDNRB signaling	5.625e-2	4/50
177	
	Immune response _Histamine signaling in dendritic cells	5.817e-2	4/50
178	
	Cell cycle_Sister chromatid cohesion	5.982e-2	2/22
179	
	Apoptosis and survival_Beta-2 adrenergic receptor anti-apoptotic action	6.173e-2	2/23
180	
	G-protein signaling_Proinsulin C-peptide signaling	6.187e-2	4/52
181	
	Regulation of lipid metabolism_Regulation of acetyl-CoA carboxylase 2 activity in muscle	6.476e-2	2/23
182	
	Development_FGFR signaling pathway	6.478e-2	3/53
183	
	Development_Dopamine D2 receptor transactivation of EGFR	6.498e-2	3/24
184	
	Immune response_PGE2 common pathways	6.696e-2	4/53
185	
	Immune response_Role of DAP12 receptors in NK cells	6.775e-2	3/54
186	
	Cell cycle_Initiation of mitosis	6.984e-2	2/25
187	
	Transcription_Transcription regulation of aminoacid metabolism	6.984e-2	3/25
188	
	Cell adhesion_Integrin inside-out signaling	7.387e-2	4/56
189	
	Regulation of lipid metabolism_Insulin regulation of glycogen metabolism 	7.387e-2	5/56
190	
	G-protein signaling_G-Protein alpha-i signaling cascades	7.482e-2	3/26
191	
	Development_Cross-talk VEGF and angiopoietin 1signaling	7.482e-2	3/26
192	
	Muscle contraction_Delta-type opioid receptor in smooth muscle contraction	7.482e-2	3/26
193	
	DNA damage_ATM / ATR regulation of G2 / M checkpoint	7.482e-2	2/26
194	
	Regulation of degradation of deltaF508 CFTR in CF	7.991e-2	2/27
195	
	Immune response _Signaling pathway mediated by IL-6 and IL-1	7.991e-2	3/27
196	
	Development_Prolactin receptor signaling	8.022e-2	4/58
197	
	Apoptosis and survival_NGF signaling pathway	8.033e-2	2/26
198	
	Immune response _Immunological synapse formation	8.349e-2	3/59
199	
	Development_Delta-type opioid receptor signaling via G-protein alpha-14	8.511e-2	2/28
200	
	Transcription_PPAR Pathway	9.019e-2	3/61
201	
	NGF activation of NF-kB	9.040e-2	2/29
202	
	Apoptosis and survival_p53-dependent apoptosis	9.040e-2	2/29
203	
	DNA damage_Brca1 as a transcription regulator	9.579e-2	2/30
204	
	Cytoskeleton remodeling_RalA regulation pathway	9.579e-2	2/30
205	
	Immune response_IL-4 - antiapoptotic action	9.579e-2	3/30
206	
	Transcription_Ligand-dependent activation of the ESR1/SP pathway	9.806e-2	2/30
207	
	Apoptosis and survival_Role of IAP-proteins in apoptosis	1.013e-1	2/31
208	
	Development_Dopamine D2 receptor transactivation of PDGFR in non-neuronal cells	1.013e-1	3/31
209	
	Development_Osteopontin signaling in osteoclasts	1.027e-1	2/30
210	
	Apoptosis and survival_Regulation of Apoptosis by Mitochondrial Proteins	1.037e-1	2/31
211	
	G-protein signaling_G-Protein beta/gamma signaling cascades	1.068e-1	3/32
212	
	DNA damage_ATM/ATR regulation of G1/S checkpoint	1.068e-1	2/32
213	
	Development_NOTCH1-mediated pathway for NF-KB activity modulation	1.151e-1	2/33
214	
	G-protein signaling_Rap2B regulation pathway	1.160e-1	1/7
215	
	Cell adhesion_Alpha-4 integrins in cell migration and adhesion	1.182e-1	2/34
216	
	Chemotaxis_CXCR4 signaling pathway	1.182e-1	3/34
217	
	Cell adhesion_Plasmin signaling	1.240e-1	2/35
218	
	Neurophysiological process_EphB receptors in dendritic spine morphogenesis and synaptogenesis	1.240e-1	2/35
219	
	G-protein signaling_N-RAS regulation pathway	1.264e-1	2/34
220	
	wtCFTR and deltaF508 traffic / Membrane expression (norm and CF)	1.264e-1	2/34
221	
	Regulation of lipid metabolism_Alpha-1 adrenergic receptors signaling via arachidonic acid	1.267e-1	4/70
222	
	Immune response_IL-9 signaling pathway	1.298e-1	3/36
223	
	Development_Kappa-type opioid receptor activation of ERK	1.298e-1	3/36
224	
	G-protein signaling_RAC1 in cellular process	1.298e-1	2/36
225	
	Urea cycle	1.347e-1	3/72
226	
	Development_Hedgehog and PTH signaling pathways in bone and cartilage development	1.388e-1	2/37
227	
	Glycogen metabolism	1.511e-1	2/39
228	
	G-protein signaling_Regulation of p38 and JNK signaling mediated by G-proteins	1.511e-1	2/39
229	
	Chemotaxis_Leukocyte chemotaxis	1.511e-1	3/76
230	
	Immune response_TCR and CD28 co-stimulation in activation of NF-kB	1.539e-1	2/40
231	
	Transport_ACM3 in salivary glands	1.635e-1	2/41
232	
	Neurophysiological process_HTR1A receptor signaling in neuronal cells	1.698e-1	3/42
233	
	Immune response_PIP3 signaling in B lymphocytes	1.698e-1	2/42
234	
	Signal transduction_JNK pathway	1.724e-1	2/43
235	
	Development_EPO-induced PI3K/AKT pathway and Ca(2+) influx	1.762e-1	2/43
236	
	Immune response_IL-4 signaling pathway	1.787e-1	3/44
237	
	Development_TGF-beta induced EMT via MAPK 	1.787e-1	3/44
238	
	Immune response_IL-1 signaling pathway	1.787e-1	2/44
239	
	Neurophysiological process_PGE2-induced pain processing	1.825e-1	2/44
240	
	Development_Activation of ERK by Alpha-1 adrenergic receptors	1.850e-1	3/45
241	
	Translation_(L)-selenoaminoacids incorporation in proteins during translation	1.903e-1	2/44
242	
	Immune response _ICOS pathway in T-helper cell	1.913e-1	2/46
243	
	Immune response _NF-AT signaling and leukocyte interactions	1.954e-1	2/46
244	
	Delta508-CFTR traffic / ER-to-Golgi in CF	2.047e-1	1/13
245	
	Cytoskeleton remodeling_RalB regulation pathway	2.047e-1	1/13
246	
	Normal wtCFTR traffic / ER-to-Golgi	2.047e-1	1/13
247	
	Vitamin B7 (biotin) metabolism	2.102e-1	3/47
248	
	Immune response_NFAT in immune response	2.233e-1	2/51
249	
	GTP-XTP metabolism	2.246e-1	3/90
250	
	Development_A1 receptor signaling	2.362e-1	3/53
251	
	TCA	2.371e-1	2/51
252	
	Immune response_CD28 signaling	2.427e-1	2/54
253	
	Immune response _IFN gamma signaling pathway	2.427e-1	3/54
254	
	(L)-Alanine, (L)-cysteine, and (L)-methionine metabolism	2.557e-1	2/56
255	
	Immune response_TREM1 signaling pathway	2.557e-1	2/56
256	
	(L)-Alanine, (L)-cysteine, and (L)-methionine metabolism / Human version	2.687e-1	2/58
257	
	Regulation of degradation of wt-CFTR	2.718e-1	1/18
258	
	Immune response _Oncostatin M signaling via JAK-Stat in mouse cells	2.718e-1	1/18
259	
	Cytoskeleton remodeling_ESR1 action on cytoskeleton remodeling and cell migration	2.845e-1	1/19
260	
	Immune response_Oncostatin M signaling via JAK-Stat in human cells	2.970e-1	1/20
261	
	Cell cycle_Chromosome condensation in prometaphase	3.093e-1	1/21
262	
	Atherosclerosis_Role of ZNF202 in regulation of expression of genes involved in Atherosclerosis	3.093e-1	1/21
263	
	Transcription_CREM signaling in testis	3.214e-1	1/22
264	
	Immune response_IL-12 signaling pathway	3.333e-1	1/23
265	
	N-Glycan biosynthesis p1	3.523e-1	2/70
266	
	Regulation of lipid metabolism_ACM stimulation of Arachidonic acid production	3.588e-1	3/72
267	
	Regulation of lipid metabolism_PDGF activation of prostacyclin synthesis	3.677e-1	1/26
268	
	G-protein signaling_K-RAS regulation pathway	3.677e-1	2/26
269	
	Neurophysiological process _Visual perception	3.787e-1	1/27
270	
	Cell cycle_Transition and termination of DNA replacation	3.896e-1	1/28
271	
	Cell cycle_Start of DNA replication in early S phase	4.313e-1	1/32
272	
	Methionine metabolism	4.510e-1	1/34
273	
	Lysine metabolism	4.518e-1	3/86
274	
	Regulation of lipid metabolism_Insulin regulation of fatty acid methabolism	4.564e-1	3/88
275	
	Lysine metabolism/ Rodent version	4.577e-1	3/87
276	
	Development_Mu-type opioid receptor signaling	4.885e-1	2/38
277	
	Apoptosis and survival_APRIL and BAFF signaling	4.885e-1	1/38
278	
	Transcription_NF-kB signaling pathway	4.885e-1	1/38
279	
	dATP/dITP metabolism	5.020e-1	2/96
280	
	Methionine-cysteine-glutamate metabolism	5.318e-1	1/43
281	
	CFTR-dependent regulation of ion channels in Airway Epithelium (norm and CF)	5.400e-1	1/44
282	
	IMP biosynthesis	5.400e-1	1/44
283	
	Immune response_Inhibitory action of Lipoxins on pro-inflammatory TNF-alpha signaling	5.560e-1	1/46
284	
	Development_Angiotensin activation of Akt	5.560e-1	1/46
285	
	Pyruvate metabolism	5.790e-1	1/49
286	
	Sulfur metabolism	6.007e-1	1/52
287	
	Cell adhesion_ECM remodeling	6.007e-1	1/52
288	
	NAD metabolism	6.187e-1	3/119
289	
	Transcription_Role of VDR in regulation of genes involved in osteoporosis	6.346e-1	2/57
290	
	ATP/ITP metabolism	6.455e-1	2/125
291	
	Selenoaminoacids and taurine, hypotaurine metabolism	6.596e-1	1/61
292	
	Aspartate and asparagine metabolism	6.656e-1	1/62
293	
	Pyruvate metabolism/ Rodent version	6.885e-1	1/66
294	
	Fructose metabolism	7.249e-1	1/73
295	
	Fructose metabolism/ Rodent version	7.697e-1	1/83
296	
	Cholesterol Biosynthesis	7.893e-1	1/88
297	
	(L)-Arginine metabolism	7.967e-1	1/90
298	
	Arginine metabolism/ Rodent version	8.205e-1	1/97
299	
	CTP/UTP metabolism	8.525e-1	1/108
