# Supplementary material for: Transformation of metabolism with age and lifestyle in Antarctic seals: a case study of systems biology approach to cross-species microarray experiment
Source: BMC Syst Biol. 2010 Sep 29;4:133. doi: 10.1186/1752-0509-4-133 (PMC2958164; doi:10.1186/1752-0509-4-133)
Supplement: Additional file 1 — Supporting materials. This is an archive file containing Supplemental Tables 1 and 2 and Supplemental Figures 1 to 5. [file 1752-0509-4-133-S1.ZIP › Supplemental Table1_Adult-Pups annotated.xls]

## Sheet: A-Psortedannotated
AFFY_ID	Gene Name	A6	A8	P22	P7	P	A	Log fold	abs log fold
214687_x_at	ALDOLASE A, FRUCTOSE-BISPHOSPHATE	0.28121	0.144115	16.7707	21.6866	9.50801	-9.50801	-6.49855	6.49855
209025_s_at	SYNAPTOTAGMIN BINDING, CYTOPLASMIC RNA INTERACTING PROTEIN	0.014614	0.019253	0.323519	0.292421	0.145518	-0.145518	-4.18484	4.18484
1556499_s_at	COLLAGEN, TYPE I, ALPHA 1	0.167593	0.626807	5.65641	5.43783	2.57496	-2.57496	-3.8038	3.8038
200644_at	MARCKS-LIKE 1	0.057946	0.048129	0.414301	0.522107	0.207583	-0.207583	-3.14205	3.14205
207508_at	ATP SYNTHASE, H+ TRANSPORTING, MITOCHONDRIAL F0 COMPLEX, SUBUNIT C3 (SUBUNIT 9)	2.64248	1.95409	0.38669	0.24159	-0.992072	0.992072	2.87108	2.87108
212455_at	YTH DOMAIN CONTAINING 1	1.32264	1.43837	0.217519	0.224346	-0.579785	0.579785	2.64352	2.64352
204173_at	MYOSIN LIGHT CHAIN 1 SLOW A	0.32032	0.451401	0.057092	0.067117	-0.161878	0.161878	2.63531	2.63531
206117_at	TROPOMYOSIN 1 (ALPHA)	0.908844	0.828933	0.109406	0.186567	-0.360451	0.360451	2.55371	2.55371
219293_s_at	GTP-BINDING PROTEIN PTD004	5.7544	6.90042	1.50427	0.653188	-2.62434	2.62434	2.55228	2.55228
223474_at	CHROMOSOME 14 OPEN READING FRAME 4	0.128877	0.423647	0.571049	2.46458	0.620777	-0.620777	-2.45789	2.45789
203328_x_at	INSULIN-DEGRADING ENZYME	0.417797	0.329516	0.082412	0.075605	-0.147324	0.147324	2.24163	2.24163
1553533_at	JUNCTOPHILIN 1	0.506566	1.13011	0.200435	0.150767	-0.321368	0.321368	2.22039	2.22039
209382_at	POLYMERASE (RNA) III (DNA DIRECTED) POLYPEPTIDE C (62KD)	1.06124	1.87905	0.334835	0.306987	-0.574616	0.574616	2.19571	2.19571
226297_at	HOMEODOMAIN INTERACTING PROTEIN KINASE 3	0.075492	0.141001	0.493321	0.426171	0.17575	-0.17575	-2.08652	2.08652
214170_x_at	FUMARATE HYDRATASE	2.31318	1.96719	11.5015	6.65693	3.46951	-3.46951	-2.08483	2.08483
218203_at	ASPARAGINE-LINKED GLYCOSYLATION 5 HOMOLOG (YEAST, DOLICHYL-PHOSPHATE BETA-GLUCOSYLTRANSFERASE)	0.565199	0.680585	0.064445	0.244578	-0.23419	0.23419	2.01127	2.01127
218319_at	PELLINO HOMOLOG 1 (DROSOPHILA)	0.239398	0.347473	0.548129	1.76968	0.432734	-0.432734	-1.98165	1.98165
217801_at	ATP SYNTHASE, H+ TRANSPORTING, MITOCHONDRIAL F1 COMPLEX, EPSILON SUBUNIT	0.105529	0.197115	0.388074	0.770028	0.213865	-0.213865	-1.93607	1.93607
212761_at	TRANSCRIPTION FACTOR 7-LIKE 2 (T-CELL SPECIFIC, HMG-BOX)	0.608327	0.298891	0.777338	2.59055	0.615168	-0.615168	-1.89232	1.89232
212462_at	MYST HISTONE ACETYLTRANSFERASE (MONOCYTIC LEUKEMIA) 4	0.430838	0.309013	1.57283	1.11383	0.4867	-0.4867	-1.8605	1.8605
205687_at	UBIQUITIN-BINDING PROTEIN HOMOLOG	12.7419	7.15441	2.39057	3.09835	-3.60184	3.60184	1.85791	1.85791
201151_s_at	MUSCLEBLIND-LIKE (DROSOPHILA)	2.6261	2.01872	8.1987	8.63105	3.04623	-3.04623	-1.85732	1.85732
212117_at	RAS HOMOLOG GENE FAMILY, MEMBER Q	0.252996	0.401461	1.16899	1.16479	0.41983	-0.41983	-1.8343	1.8343
211956_s_at	EUKARYOTIC TRANSLATION INITIATION FACTOR 1	0.609153	0.698258	1.43102	3.15212	0.818933	-0.818933	-1.80962	1.80962
206542_s_at	SWI/SNF RELATED, MATRIX ASSOCIATED, ACTIN DEPENDENT REGULATOR OF CHROMATIN, SUBFAMILY A, MEMBER 2	14.9136	9.12694	3.55678	3.40889	-4.26873	4.26873	1.78714	1.78714
205363_at	BUTYROBETAINE (GAMMA), 2-OXOGLUTARATE DIOXYGENASE (GAMMA-BUTYROBETAINE HYDROXYLASE) 1	0.422652	0.51678	1.48789	1.7143	0.56569	-0.56569	-1.7692	1.7692
209099_x_at	JAGGED 1 (ALAGILLE SYNDROME)	2.74919	6.38704	1.52	1.16899	-1.61181	1.61181	1.76454	1.76454
213649_at	SPLICING FACTOR, ARGININE/SERINE-RICH 7, 35KDA	0.593014	1.40145	2.26587	4.32326	1.14867	-1.14867	-1.72409	1.72409
225813_at	MEMBRANE ASSOCIATED DNA BINDING PROTEIN	0.861665	0.716677	0.258362	0.225387	-0.273648	0.273648	1.70608	1.70608
222146_s_at	TRANSCRIPTION FACTOR 4	4.40565	1.30427	1.28269	0.492485	-0.983685	0.983685	1.68551	1.68551
225845_at	BTB (POZ) DOMAIN CONTAINING 15	0.725855	0.446087	2.07468	1.69164	0.648595	-0.648595	-1.68426	1.68426
209377_s_at	HIGH MOBILITY GROUP NUCLEOSOMAL BINDING DOMAIN 3	0.247066	0.508478	0.853384	1.56743	0.416318	-0.416318	-1.67991	1.67991
209563_x_at	CALMODULIN 1 (PHOSPHORYLASE KINASE, DELTA)	3.79532	1.53386	1.2022	0.467982	-0.914749	0.914749	1.67391	1.67391
220079_s_at	HYPOTHETICAL PROTEIN FLJ11328	0.584237	0.487519	1.9124	1.49801	0.584662	-0.584662	-1.66997	1.66997
1555427_s_at	SYNAPTOTAGMIN BINDING, CYTOPLASMIC RNA INTERACTING PROTEIN	0.648817	0.518541	0.223279	0.146723	-0.199339	0.199339	1.65764	1.65764
217809_at	BASIC LEUCINE ZIPPER AND W2 DOMAINS 2	0.134963	0.143991	0.408405	0.467494	0.149236	-0.149236	-1.65074	1.65074
204030_s_at	SCHWANNOMIN INTERACTING PROTEIN 1	0.886281	2.01146	3.65447	5.1185	1.46881	-1.46881	-1.59814	1.59814
212514_x_at	DEAD (ASP-GLU-ALA-ASP) BOX POLYPEPTIDE 3, X-LINKED	5.25422	5.57237	1.97772	1.69558	-1.78832	1.78832	1.55943	1.55943
203719_at	EXCISION REPAIR CROSS-COMPLEMENTING RODENT REPAIR DEFICIENCY, COMPLEMENTATION GROUP 1 (INCLUDES OVERLAPPING ANTISENSE SEQUENCE)	0.562579	0.381684	1.56348	1.15988	0.444775	-0.444775	-1.52813	1.52813
217833_at	SYNAPTOTAGMIN BINDING, CYTOPLASMIC RNA INTERACTING PROTEIN	0.641342	1.00857	0.339004	0.233083	-0.269457	0.269457	1.52809	1.52809
212869_x_at	TUMOR PROTEIN, TRANSLATIONALLY-CONTROLLED 1	0.965729	0.954084	0.260773	0.405092	-0.313487	0.313487	1.52766	1.52766
214363_s_at	MATRIN 3	2.10121	2.31838	6.67177	5.99424	2.0616	-2.0616	-1.51898	1.51898
202289_s_at	TRANSFORMING, ACIDIC COILED-COIL CONTAINING PROTEIN 2	0.863427	0.842154	0.467982	0.133969	-0.275908	0.275908	1.50255	1.50255
212465_at	SET DOMAIN CONTAINING 3	0.82563	1.22548	1.77281	4.02765	0.937336	-0.937336	-1.49976	1.49976
204219_s_at	PROTEASOME (PROSOME, MACROPAIN) 26S SUBUNIT, ATPASE, 1	0.130522	0.158505	0.384456	0.432429	0.131965	-0.131965	-1.49893	1.49893
1553718_at	ZINC FINGER PROTEIN 548	0.482811	0.699999	1.01951	2.31838	0.538771	-0.538771	-1.49672	1.49672
201164_s_at	PUMILIO HOMOLOG 1 (DROSOPHILA)	0.840818	1.07403	2.18121	3.19301	0.864842	-0.864842	-1.48882	1.48882
201546_at	THYROID HORMONE RECEPTOR INTERACTOR 12	0.474193	0.651408	1.89685	1.13274	0.475996	-0.475996	-1.42842	1.42842
222975_s_at	COLD SHOCK DOMAIN CONTAINING E1, RNA-BINDING	0.507408	1.98306	2.89802	3.79532	1.05072	-1.05072	-1.42631	1.42631
212226_s_at	PHOSPHATIDIC ACID PHOSPHATASE TYPE 2B	1.76968	1.84378	0.74226	0.611344	-0.564964	0.564964	1.41658	1.41658
225932_s_at	HETEROGENEOUS NUCLEAR RIBONUCLEOPROTEIN A2/B1	0.337979	0.606433	1.03706	1.4797	0.393087	-0.393087	-1.41408	1.41408
201636_at	FRAGILE X MENTAL RETARDATION, AUTOSOMAL HOMOLOG 1	0.630179	0.604485	1.34743	1.91746	0.507556	-0.507556	-1.40291	1.40291
205383_s_at	ZINC FINGER AND BTB DOMAIN CONTAINING 20	1.02583	0.577243	0.473695	0.132881	-0.249125	0.249125	1.40208	1.40208
200622_x_at	CALMODULIN 1 (PHOSPHORYLASE KINASE, DELTA)	5.89321	3.15212	0.958689	2.49795	-1.39717	1.39717	1.3878	1.3878
209841_s_at	LEUCINE RICH REPEAT NEURONAL 3	0.941362	2.07468	4.45578	3.41818	1.21448	-1.21448	-1.38443	1.38443
203725_at	GROWTH ARREST AND DNA-DAMAGE-INDUCIBLE, ALPHA	2.16057	2.87862	1.2979	0.64041	-0.775219	0.775219	1.37839	1.37839
229567_at	SIMILAR TO CG10671-LIKE	0.405092	0.578443	0.809228	1.72058	0.386568	-0.386568	-1.36298	1.36298
205480_s_at	UDP-GLUCOSE PYROPHOSPHORYLASE 2	0.624858	1.11878	0.370103	0.308307	-0.266307	0.266307	1.36187	1.36187
212270_x_at	RIBOSOMAL PROTEIN L17	1.82362	0.812584	0.691923	0.336667	-0.401904	0.401904	1.35779	1.35779
213699_s_at	MINDBOMB HOMOLOG 1 (DROSOPHILA)	0.815893	1.55415	2.64248	3.35558	0.907003	-0.907003	-1.33958	1.33958
228284_at	HYPOTHETICAL GENE SUPPORTED BY BC000228; NM_005077	1.13867	1.1935	0.609989	0.316178	-0.3515	0.3515	1.33233	1.33233
202824_s_at	TRANSCRIPTION ELONGATION FACTOR B (SIII), POLYPEPTIDE 1 (15KDA, ELONGIN C)	0.882931	1.0802	2.68111	2.2602	0.744544	-0.744544	-1.33174	1.33174
213086_s_at	CASEIN KINASE 1, ALPHA 1	6.14561	5.51303	3.08615	1.57877	-1.74843	1.74843	1.32148	1.32148
238447_at	RNA BINDING MOTIF, SINGLE STRANDED INTERACTING PROTEIN	11.5407	11.8208	6.42457	2.97867	-3.48956	3.48956	1.3129	1.3129
201501_s_at	G-RICH RNA SEQUENCE BINDING FACTOR 1	0.986657	2.31318	4.3804	3.80515	1.22143	-1.22143	-1.31068	1.31068
213583_x_at	SIMILAR TO EUKARYOTIC TRANSLATION ELONGATION FACTOR 1 ALPHA 2	1.77281	2.46458	5.51303	4.97307	1.56218	-1.56218	-1.30723	1.30723
212445_s_at	NEURAL PRECURSOR CELL EXPRESSED, DEVELOPMENTALLY DOWN-REGULATED 4-LIKE	10.9072	8.94889	5.64129	2.55856	-2.91405	2.91405	1.27591	1.27591
228046_at	HYPOTHETICAL PROTEIN LOC152485	0.667954	0.986657	0.622567	0.060818	-0.242807	0.242807	1.27572	1.27572
228854_at	ZINC FINGER AND BTB DOMAIN CONTAINING 16	0.215301	0.918758	0.768564	1.97268	0.401796	-0.401796	-1.27333	1.27333
1554678_s_at	HETEROGENEOUS NUCLEAR RIBONUCLEOPROTEIN D-LIKE	1.66086	1.74177	0.423647	0.988554	-0.497607	0.497607	1.2687	1.2687
200833_s_at	RAP1B, MEMBER OF RAS ONCOGENE FAMILY	1.30943	2.12516	4.52443	3.73441	1.20606	-1.20606	-1.2658	1.2658
225179_at	HUNTINGTIN INTERACTING PROTEIN 2	1.47185	2.32318	0.722905	0.859871	-0.553065	0.553065	1.26166	1.26166
200773_x_at	HYPOTHETICAL GENE SUPPORTED BY BC013859	3.87005	4.00543	8.84423	9.93854	2.72682	-2.72682	-1.25397	1.25397
212039_x_at	RIBOSOMAL PROTEIN L3	0.932181	1.38205	2.29832	3.20731	0.797849	-0.797849	-1.25037	1.25037
204099_at	SWI/SNF RELATED, MATRIX ASSOCIATED, ACTIN DEPENDENT REGULATOR OF CHROMATIN, SUBFAMILY D, MEMBER 3	0.248306	0.309711	0.545388	0.777338	0.191177	-0.191177	-1.24513	1.24513
201993_x_at	HETEROGENEOUS NUCLEAR RIBONUCLEOPROTEIN D-LIKE	0.779604	0.32985	0.804429	1.81838	0.378339	-0.378339	-1.24126	1.24126
222589_at	NEMO-LIKE KINASE	0.272463	0.369515	0.522107	0.995358	0.218872	-0.218872	-1.24107	1.24107
201241_at	DEAD (ASP-GLU-ALA-ASP) BOX POLYPEPTIDE 1	2.24615	4.30137	8.15599	7.30675	2.22881	-2.22881	-1.23978	1.23978
216520_s_at	TUMOR PROTEIN, TRANSLATIONALLY-CONTROLLED 1	0.724491	1.2561	1.79993	2.86563	0.671241	-0.671241	-1.23612	1.23612
213828_x_at	H3 HISTONE, FAMILY 3A PSEUDOGENE	0.237367	0.186306	0.428596	0.567989	0.143228	-0.143228	-1.23404	1.23404
208738_x_at	SMT3 SUPPRESSOR OF MIF TWO 3 HOMOLOG 2 (YEAST)	4.41817	4.68774	2.23717	1.66576	-1.30075	1.30075	1.22225	1.22225
208865_at	CASEIN KINASE 1, ALPHA 1	0.770028	0.53665	0.24006	0.321928	-0.186172	0.186172	1.21729	1.21729
225519_at	PROTEIN PHOSPHATASE 4, REGULATORY SUBUNIT 2	0.166269	0.608327	0.632357	1.15728	0.25376	-0.25376	-1.20815	1.20815
204483_at	ENOLASE 1, (ALPHA)	0.518012	0.653188	1.30427	1.40145	0.383631	-0.383631	-1.20803	1.20803
218532_s_at	HYPOTHETICAL PROTEIN FLJ20152	0.278277	0.336667	0.54705	0.863427	0.198883	-0.198883	-1.19766	1.19766
209200_at	MADS BOX TRANSCRIPTION ENHANCER FACTOR 2, POLYPEPTIDE C (MYOCYTE ENHANCER FACTOR 2C)	6.12469	9.64765	3.2685	3.63248	-2.21784	2.21784	1.19252	1.19252
214548_x_at	GNAS COMPLEX LOCUS	2.27068	1.58682	0.770028	0.924407	-0.540765	0.540765	1.18686	1.18686
208861_s_at	ALPHA THALASSEMIA/MENTAL RETARDATION SYNDROME X-LINKED (RAD54 HOMOLOG, S. CEREVISIAE)	0.947269	1.05882	0.379056	0.502258	-0.281195	0.281195	1.18666	1.18666
213029_at	NUCLEAR FACTOR I/B	0.646847	1.10416	0.500101	0.269428	-0.245369	0.245369	1.18613	1.18613
224663_s_at	COFILIN 2 (MUSCLE)	2.37746	3.6851	6.17871	7.51617	1.90808	-1.90808	-1.17564	1.17564
214334_x_at	SIMILAR TO DAZ-ASSOCIATED PROTEIN 2 (DELETED IN AZOOSPERMIA-ASSOCIATED PROTEIN 2)	0.285791	0.639606	0.755488	1.28719	0.27932	-0.27932	-1.14232	1.14232
1554740_a_at	INTRACISTERNAL A PARTICLE-PROMOTED POLYPEPTIDE	1.48244	0.804429	0.609153	0.430838	-0.311719	0.311719	1.1368	1.1368
222827_s_at	KELCH REPEAT AND BTB (POZ) DOMAIN CONTAINING 10	1.5005	1.20623	0.698258	0.533069	-0.368853	0.368853	1.13634	1.13634
201375_s_at	PROTEIN PHOSPHATASE 2 (FORMERLY 2A), CATALYTIC SUBUNIT, ALPHA ISOFORM	0.62901	3.08615	4.63035	3.49041	1.1014	-1.1014	-1.12819	1.12819
202074_s_at	OPTINEURIN	0.280129	0.361336	0.566645	0.828933	0.188528	-0.188528	-1.12142	1.12142
226385_s_at	CHROMOSOME 7 OPEN READING FRAME 30	1.63691	2.09448	1.05385	0.676888	-0.500162	0.500162	1.10832	1.10832
208979_at	NUCLEAR RECEPTOR COACTIVATOR 6	0.246908	0.683879	0.806856	1.1935	0.267393	-0.267393	-1.10374	1.10374
201068_s_at	PROTEASOME (PROSOME, MACROPAIN) 26S SUBUNIT, ATPASE, 2	2.31838	3.3391	1.74177	0.908844	-0.751716	0.751716	1.09383	1.09383
212265_at	QUAKING HOMOLOG, KH DOMAIN RNA BINDING (MOUSE)	1.87905	3.20731	5.47783	5.35763	1.43727	-1.43727	-1.09105	1.09105
201991_s_at	KINESIN FAMILY MEMBER 5B	1.93229	1.63691	1.32904	0.36457	-0.468897	0.468897	1.0755	1.0755
225417_at	ENHANCER OF POLYCOMB HOMOLOG 1 (DROSOPHILA)	1.27784	2.25355	0.641342	1.0392	-0.462713	0.462713	1.07131	1.07131
221475_s_at	RIBOSOMAL PROTEIN L15	8.70267	10.0906	6.78574	2.18121	-2.45659	2.45659	1.06753	1.06753
218574_s_at	LIM AND CYSTEINE-RICH DOMAINS 1	2.9704	3.24746	2.14251	0.834151	-0.810299	0.810299	1.06272	1.06272
201590_x_at	ANNEXIN A2	0.479788	0.480378	0.280824	0.18034	-0.124751	0.124751	1.058	1.058
208628_s_at	Y BOX BINDING PROTEIN 1	5.85591	4.53549	2.16625	2.82752	-1.34941	1.34941	1.05719	1.05719
224833_at	V-ETS ERYTHROBLASTOSIS VIRUS E26 ONCOGENE HOMOLOG 1 (AVIAN)	2.13187	2.00509	1.11383	0.892504	-0.532656	0.532656	1.04401	1.04401
205529_s_at	RUNT-RELATED TRANSCRIPTION FACTOR 1; TRANSLOCATED TO, 1 (CYCLIN D-RELATED)	2.60755	5.25422	1.35796	2.45796	-1.01147	1.01147	1.04283	1.04283
213867_x_at	ACTIN, BETA	1.77657	2.06984	4.19777	3.70987	1.01531	-1.01531	-1.03974	1.03974
223358_s_at	PHOSPHODIESTERASE 7A	0.404729	1.79405	2.05773	2.40943	0.567097	-0.567097	-1.02266	1.02266
211720_x_at	RIBOSOMAL PROTEIN, LARGE, P0	4.92628	6.67177	3.5849	2.15608	-1.46427	1.46427	1.01451	1.01451
232683_s_at	POLY (ADP-RIBOSE) POLYMERASE FAMILY, MEMBER 6	0.793027	1.44786	2.17151	2.32318	0.563452	-0.563452	-1.00415	1.00415
212391_x_at	RIBOSOMAL PROTEIN S3A	1.16899	0.990657	0.546121	0.535483	-0.26951	0.26951	0.997622	0.997622
208864_s_at	THIOREDOXIN	2.03593	1.44087	0.766928	0.976554	-0.43333	0.43333	0.99579	0.99579
217742_s_at	WW DOMAIN CONTAINING ADAPTOR WITH COILED-COIL	4.56996	7.10622	3.42496	2.44546	-1.45144	1.45144	0.992034	0.992034
212558_at	SPROUTY HOMOLOG 1, ANTAGONIST OF FGF SIGNALING (DROSOPHILA)	0.853384	1.30099	1.93229	2.34083	0.529686	-0.529686	-0.98802	0.98802
204031_s_at	POLY(RC) BINDING PROTEIN 2	2.87862	2.82752	1.67716	1.21459	-0.703599	0.703599	0.980574	0.980574
218167_at	ARCHAEMETZINCINS-2	2.13727	1.11383	1.0392	0.611825	-0.400017	0.400017	0.977561	0.977561
213738_s_at	ATP SYNTHASE, H+ TRANSPORTING, MITOCHONDRIAL F1 COMPLEX, ALPHA SUBUNIT 1, CARDIAC MUSCLE	5.7991	1.13274	2.86563	0.655776	-0.852607	0.852607	0.977086	0.977086
202583_s_at	RAN BINDING PROTEIN 9	1.27298	3.40037	5.25422	3.93872	1.1299	-1.1299	-0.97607	0.97607
209289_at	NUCLEAR FACTOR I/B	0.515257	0.979216	1.47647	1.44616	0.357041	-0.357041	-0.967634	0.967634
206245_s_at	INFLUENZA VIRUS NS1A BINDING PROTEIN	3.3834	4.92628	2.96327	1.29161	-1.0137	1.0137	0.965675	0.965675
200912_s_at	EUKARYOTIC TRANSLATION INITIATION FACTOR 4A, ISOFORM 2	1.72609	1.66086	1.37217	0.362368	-0.413104	0.413104	0.965439	0.965439
203140_at	B-CELL CLL/LYMPHOMA 6 (ZINC FINGER PROTEIN 51)	3.99805	5.08587	1.78277	2.87286	-1.10707	1.10707	0.964337	0.964337
210231_x_at	SET TRANSLOCATION (MYELOID LEUKEMIA-ASSOCIATED)	1.32904	2.17151	1.40559	0.388768	-0.426547	0.426547	0.964111	0.964111
205321_at	EUKARYOTIC TRANSLATION INITIATION FACTOR 2, SUBUNIT 3 GAMMA, 52KDA	4.28902	2.30381	2.33193	1.06864	-0.798065	0.798065	0.955123	0.955123
209254_at	KIAA0265 PROTEIN	1.16216	0.705416	0.611825	0.353433	-0.225581	0.225581	0.952184	0.952184
200737_at	PHOSPHOGLYCERATE KINASE 1	6.63998	6.87925	4.61727	2.47056	-1.60785	1.60785	0.931598	0.931598
223103_at	START DOMAIN CONTAINING 10	1.76676	1.03482	2.03082	3.28835	0.629396	-0.629396	-0.924958	0.924958
205054_at	NEBULIN	9.15875	9.21216	5.85591	3.82546	-2.17239	2.17239	0.92414	0.92414
208977_x_at	TUBULIN, BETA 2C	10.5905	8.84423	4.55913	5.71146	-2.29103	2.29103	0.920116	0.920116
201524_x_at	UBIQUITIN-CONJUGATING ENZYME E2N (UBC13 HOMOLOG, YEAST)	3.22877	6.46802	2.1764	2.95325	-1.14178	1.14178	0.918646	0.918646
213684_s_at	PDZ AND LIM DOMAIN 5	1.46619	2.93163	4.04841	4.26202	0.978151	-0.978151	-0.918133	0.918133
223016_x_at	ZINC FINGER PROTEIN 265	2.94476	1.75719	3.92034	4.96246	1.04521	-1.04521	-0.917756	0.917756
200981_x_at	GNAS COMPLEX LOCUS	3.80029	3.16074	2.19363	1.51678	-0.812655	0.812655	0.907723	0.907723
225053_at	CCR4-NOT TRANSCRIPTION COMPLEX, SUBUNIT 7	6.6266	7.3643	3.73441	3.72364	-1.63321	1.63321	0.907619	0.907619
211937_at	EUKARYOTIC TRANSLATION INITIATION FACTOR 4B	0.573962	0.603185	0.796766	1.40855	0.257041	-0.257041	-0.905688	0.905688
213377_x_at	RIBOSOMAL PROTEIN S12	2.42329	1.43102	3.01578	4.17224	0.833427	-0.833427	-0.899123	0.899123
223091_x_at	CHROMOSOME 2 OPEN READING FRAME 33	1.10783	1.05625	0.771464	0.390719	-0.250476	0.250476	0.896922	0.896922
216438_s_at	THYMOSIN-LIKE 3	3.63866	2.19363	5.13986	5.67517	1.24569	-1.24569	-0.890904	0.890904
227870_at	LIKELY ORTHOLOG OF MOUSE NEIGHBOR OF PUNC E11	2.659	3.65447	0.821267	2.60755	-0.721162	0.721162	0.880721	0.880721
200876_s_at	PROTEASOME (PROSOME, MACROPAIN) SUBUNIT, BETA TYPE, 1	0.71807	0.83558	0.414839	0.429335	-0.177369	0.177369	0.880049	0.880049
217906_at	KELCH DOMAIN CONTAINING 2	0.616154	0.929629	1.07702	1.76676	0.3245	-0.3245	-0.879474	0.879474
221829_s_at	TRANSPORTIN 1	1.68747	1.58307	0.71398	1.06607	-0.372624	0.372624	0.877614	0.877614
201994_at	MORTALITY FACTOR 4 LIKE 2	1.69938	2.06523	1.00586	1.05385	-0.426227	0.426227	0.870062	0.870062
223354_x_at	CHROMOSOME 2 OPEN READING FRAME 33	7.3643	6.44583	3.52126	4.04841	-1.56012	1.56012	0.867425	0.867425
201153_s_at	MUSCLEBLIND-LIKE (DROSOPHILA)	0.976554	0.839899	0.633219	0.363257	-0.204994	0.204994	0.866217	0.866217
209142_s_at	UBIQUITIN-CONJUGATING ENZYME E2G 1 (UBC7 HOMOLOG, YEAST)	5.95318	6.55372	3.82546	3.06946	-1.40299	1.40299	0.859117	0.859117
201100_s_at	UBIQUITIN SPECIFIC PEPTIDASE 9, X-LINKED	1.61536	1.97268	0.848544	1.13867	-0.400207	0.400207	0.852452	0.852452
216607_s_at	CYTOCHROME P450, FAMILY 51, SUBFAMILY A, POLYPEPTIDE 1	2.98596	2.53369	1.96062	1.10783	-0.6128	0.6128	0.847067	0.847067
209157_at	DNAJ (HSP40) HOMOLOG, SUBFAMILY A, MEMBER 2	0.445204	0.563412	0.964052	0.846412	0.200462	-0.200462	-0.843982	0.843982
209475_at	UBIQUITIN SPECIFIC PEPTIDASE 15	4.01943	2.40943	5.57237	5.95318	1.27417	-1.27417	-0.8422	0.8422
222983_s_at	POLY(A) BINDING PROTEIN INTERACTING PROTEIN 2	3.28835	2.43929	1.96719	1.23406	-0.631598	0.631598	0.839305	0.839305
205177_at	TROPONIN I TYPE 1 (SKELETAL, SLOW)	1.4797	1.1815	0.947269	0.540555	-0.293343	0.293343	0.83887	0.83887
204762_s_at	GUANINE NUCLEOTIDE BINDING PROTEIN (G PROTEIN), ALPHA ACTIVATING ACTIVITY POLYPEPTIDE O	17.5775	13.5959	10.2427	7.27531	-3.41383	3.41383	0.831473	0.831473
210275_s_at	ZINC FINGER, A20 DOMAIN CONTAINING 2	4.22874	3.43384	2.69947	1.61227	-0.837709	0.837709	0.829559	0.829559
221743_at	CUG TRIPLET REPEAT, RNA BINDING PROTEIN 1	1.16479	1.69164	0.82747	0.788276	-0.310171	0.310171	0.822013	0.822013
216988_s_at	PROTEIN TYROSINE PHOSPHATASE TYPE IVA, MEMBER 2	8.1987	11.1674	4.39283	6.56801	-2.10133	2.10133	0.821178	0.821178
223014_at	UBIQUITIN-CONJUGATING ENZYME E2R 2	0.341196	0.367882	0.554122	0.690205	0.133812	-0.133812	-0.811349	0.811349
209031_at	IMMUNOGLOBULIN SUPERFAMILY, MEMBER 4	2.08091	4.41817	5.22655	6.14561	1.21827	-1.21827	-0.807199	0.807199
228827_at	RUNT-RELATED TRANSCRIPTION FACTOR 1; TRANSLOCATED TO, 1 (CYCLIN D-RELATED)	2.37236	3.63866	1.17673	2.26587	-0.642104	0.642104	0.804108	0.804108
225766_s_at	TRANSPORTIN 1	0.366027	0.335873	0.612485	0.612485	0.130768	-0.130768	-0.803409	0.803409
211072_x_at	TUBULIN, ALPHA, UBIQUITOUS	15.6282	12.2408	10.5158	5.46138	-2.97297	2.97297	0.802652	0.802652
210646_x_at	RIBOSOMAL PROTEIN L13A	2.9268	2.97867	6.32422	3.96077	1.09488	-1.09488	-0.800414	0.800414
207573_x_at	ATP SYNTHASE, H+ TRANSPORTING, MITOCHONDRIAL F0 COMPLEX, SUBUNIT G	14.5208	12.2001	5.83557	9.57421	-2.82778	2.82778	0.794121	0.794121
204009_s_at	V-HA-RAS HARVEY RAT SARCOMA VIRAL ONCOGENE HOMOLOG	2.99417	0.870262	1.53386	0.695877	-0.408674	0.408674	0.793383	0.793383
201371_s_at	CULLIN 3	1.83271	1.22672	0.900552	0.867711	-0.322792	0.322792	0.790931	0.790931
211939_x_at	BASIC TRANSCRIPTION FACTOR 3	3.05191	3.06946	6.36954	4.16318	1.10283	-1.10283	-0.782949	0.782949
212333_at	FAMILY WITH SEQUENCE SIMILARITY 98, MEMBER A	1.37217	1.78277	2.22935	3.17928	0.563423	-0.563423	-0.777651	0.777651
224930_x_at	RIBOSOMAL PROTEIN L7A	1.55039	1.83662	1.06864	0.912864	-0.351376	0.351376	0.773416	0.773416
200072_s_at	HETEROGENEOUS NUCLEAR RIBONUCLEOPROTEIN M	3.14469	2.33193	2.27469	0.932181	-0.567436	0.567436	0.772118	0.772118
217673_x_at	GNAS COMPLEX LOCUS	4.98299	4.69665	2.89197	2.7914	-0.999065	0.999065	0.768205	0.768205
229606_at	PROTEIN PHOSPHATASE 3 (FORMERLY 2B), CATALYTIC SUBUNIT, ALPHA ISOFORM (CALCINEURIN A ALPHA)	0.865314	0.723629	1.60507	1.10081	0.279234	-0.279234	-0.768029	0.768029
201152_s_at	MUSCLEBLIND-LIKE (DROSOPHILA)	0.812584	0.809228	0.506566	0.448711	-0.166634	0.166634	0.763616	0.763616
202825_at	SOLUTE CARRIER FAMILY 25 (MITOCHONDRIAL CARRIER; ADENINE NUCLEOTIDE TRANSLOCATOR), MEMBER 4	3.2756	6.52651	9.73776	6.90042	1.70902	-1.70902	-0.763335	0.763335
202097_at	NUCLEOPORIN 153KDA	1.34028	1.96062	1.00279	0.945427	-0.338171	0.338171	0.760706	0.760706
212222_at	PROTEASOME (PROSOME, MACROPAIN) ACTIVATOR SUBUNIT 4	9.6108	14.3451	7.66235	6.49107	-2.45062	2.45062	0.759231	0.759231
224630_at	CHROMOSOME 2 OPEN READING FRAME 30	11.3677	10.0184	7.77236	4.89263	-2.18027	2.18027	0.755826	0.755826
219926_at	POPEYE DOMAIN CONTAINING 3	0.365587	0.412035	0.660812	0.651408	0.13365	-0.13365	-0.754869	0.754869
203340_s_at	SOLUTE CARRIER FAMILY 25 (MITOCHONDRIAL CARRIER, ARALAR), MEMBER 12	0.441583	0.383054	0.630179	0.761245	0.141697	-0.141697	-0.754731	0.754731
1555844_s_at	HETEROGENEOUS NUCLEAR RIBONUCLEOPROTEIN M	1.36155	1.31565	0.824028	0.763926	-0.272312	0.272312	0.753556	0.753556
214167_s_at	RIBOSOMAL PROTEIN, LARGE, P0	6.55372	4.80432	3.49041	3.26012	-1.15188	1.15188	0.75064	0.75064
205356_at	UBIQUITIN SPECIFIC PEPTIDASE 13 (ISOPEPTIDASE T-3)	16.0368	14.4283	12.8639	5.30321	-3.07449	3.07449	0.745826	0.745826
203480_s_at	KIAA1046 PROTEIN	0.564097	4.56996	1.23611	1.82847	-0.51737	0.51737	0.744411	0.744411
204872_at	TRANSDUCIN-LIKE ENHANCER OF SPLIT 4 (E(SP1) HOMOLOG, DROSOPHILA)	5.65641	8.06021	10.4057	12.5269	2.30401	-2.30401	-0.741477	0.741477
209118_s_at	TUBULIN, ALPHA 3	6.70722	6.83482	2.95325	5.17313	-1.35392	1.35392	0.736761	0.736761
212867_at	NUCLEAR RECEPTOR COACTIVATOR 2	0.71398	0.607494	0.290733	1.90551	0.218691	-0.218691	-0.732886	0.732886
214334_x_at	DAZ ASSOCIATED PROTEIN 2	1.36618	0.63685	1.72609	1.60147	0.331134	-0.331134	-0.732285	0.732285
210202_s_at	BRIDGING INTEGRATOR 1	1.01153	1.2416	0.573962	0.783737	-0.223856	0.223856	0.730762	0.730762
214327_x_at	TUMOR PROTEIN, TRANSLATIONALLY-CONTROLLED 1	2.7435	2.03593	4.34884	3.57495	0.786087	-0.786087	-0.72935	0.72935
212284_x_at	TUMOR PROTEIN, TRANSLATIONALLY-CONTROLLED 1	4.14883	4.72099	2.9704	2.38349	-0.878983	0.878983	0.728318	0.728318
211927_x_at	EUKARYOTIC TRANSLATION ELONGATION FACTOR 1 GAMMA	7.64447	12.2887	13.4264	19.5155	3.2522	-3.2522	-0.724757	0.724757
218191_s_at	LMBR1 DOMAIN CONTAINING 1	3.94934	2.78524	6.2854	4.82708	1.09448	-1.09448	-0.722522	0.722522
224377_s_at	RAB18, MEMBER RAS ONCOGENE FAMILY	5.12742	3.83291	2.75516	2.68111	-0.881016	0.881016	0.720935	0.720935
202603_at	ADAM METALLOPEPTIDASE DOMAIN 10	1.58307	1.16899	0.735397	0.936994	-0.269917	0.269917	0.718599	0.718599
201165_s_at	PUMILIO HOMOLOG 1 (DROSOPHILA)	2.21739	2.73622	1.48513	1.52837	-0.48503	0.48503	0.717045	0.717045
216268_s_at	JAGGED 1 (ALAGILLE SYNDROME)	0.895108	0.984472	0.661686	0.48221	-0.183921	0.183921	0.716454	0.716454
200611_s_at	WD REPEAT DOMAIN 1	4.89263	2.45226	3.12432	1.34743	-0.718284	0.718284	0.7159	0.7159
212639_x_at	TUBULIN, ALPHA, UBIQUITOUS	1.07403	1.20948	0.599581	0.794892	-0.222259	0.222259	0.711534	0.711534
201637_s_at	FRAGILE X MENTAL RETARDATION, AUTOSOMAL HOMOLOG 1	3.70987	2.92299	1.88553	2.1764	-0.642737	0.642737	0.70747	0.70747
212774_at	ZINC FINGER PROTEIN 238	2.72789	4.64269	2.43331	2.08091	-0.714093	0.714093	0.707304	0.707304
202457_s_at	PROTEIN PHOSPHATASE 3 (FORMERLY 2B), CATALYTIC SUBUNIT, ALPHA ISOFORM (CALCINEURIN A ALPHA)	0.538288	0.616154	0.92147	0.958689	0.181429	-0.181429	-0.703659	0.703659
215903_s_at	MICROTUBULE ASSOCIATED SERINE/THREONINE KINASE 2	3.97075	3.70987	2.62105	2.11235	-0.736805	0.736805	0.698345	0.698345
213828_x_at	H3 HISTONE, FAMILY 3A	0.734051	0.611825	1.09334	1.08568	0.208286	-0.208286	-0.695135	0.695135
201242_s_at	ATPASE, NA+/K+ TRANSPORTING, BETA 1 POLYPEPTIDE	6.44583	7.81738	4.96246	3.87917	-1.35539	1.35539	0.689914	0.689914
209240_at	O-LINKED N-ACETYLGLUCOSAMINE (GLCNAC) TRANSFERASE (UDP-N-ACETYLGLUCOSAMINE:POLYPEPTIDE-N-ACETYLGLUCOSAMINYL TRANSFERASE)	1.96062	4.02765	5.17313	4.47101	0.913968	-0.913968	-0.687514	0.687514
210968_s_at	RETICULON 4	2.36724	1.69938	1.76968	0.759482	-0.384367	0.384367	0.685175	0.685175
219509_at	MYOZENIN 1	1.92283	1.92283	1.45001	4.72099	0.581333	-0.581333	-0.682271	0.682271
213477_x_at	EUKARYOTIC TRANSLATION ELONGATION FACTOR 1 ALPHA 1	7.20466	13.391	17.3807	15.5172	3.07555	-3.07555	-0.675654	0.675654
214212_x_at	PLECKSTRIN HOMOLOGY DOMAIN CONTAINING, FAMILY C (WITH FERM DOMAIN) MEMBER 1	2.27878	2.15194	3.23614	3.83291	0.659585	-0.659585	-0.673978	0.673978
222990_at	UBIQUILIN 1	3.73441	3.10487	2.68587	1.61536	-0.634514	0.634514	0.669096	0.669096
208909_at	UBIQUINOL-CYTOCHROME C REDUCTASE, RIESKE IRON-SULFUR POLYPEPTIDE 1	6.94109	5.81589	4.00543	4.01943	-1.18303	1.18303	0.668739	0.668739
217232_x_at	HEMOGLOBIN, BETA	1.28719	0.682924	1.70909	1.41108	0.287514	-0.287514	-0.663346	0.663346
214167_s_at	SIMILAR TO RIBOSOMAL PROTEIN P0	5.46138	5.03143	3.35558	3.2756	-0.96541	0.96541	0.662065	0.662065
201742_x_at	SPLICING FACTOR, ARGININE/SERINE-RICH 1 (SPLICING FACTOR 2, ALTERNATE SPLICING FACTOR)	3.04395	4.52443	2.27068	2.51326	-0.69611	0.69611	0.661786	0.661786
201162_at	INSULIN-LIKE GROWTH FACTOR BINDING PROTEIN 7	13.3049	13.1117	8.43384	8.35557	-2.4068	2.4068	0.653894	0.653894
200754_x_at	SPLICING FACTOR, ARGININE/SERINE-RICH 2	8.58346	5.69434	5.15463	3.92034	-1.30071	1.30071	0.65381	0.65381
209199_s_at	MADS BOX TRANSCRIPTION ENHANCER FACTOR 2, POLYPEPTIDE C (MYOCYTE ENHANCER FACTOR 2C)	2.93163	2.26587	1.84037	1.47185	-0.471321	0.471321	0.65002	0.65002
201429_s_at	RIBOSOMAL PROTEIN L37A	17.1454	20.9935	12.7419	11.657	-3.435	3.435	0.644448	0.644448
201222_s_at	RAD23 HOMOLOG B (S. CEREVISIAE)	0.969493	1.36155	1.51331	2.12516	0.326856	-0.326856	-0.642355	0.642355
202784_s_at	NICOTINAMIDE NUCLEOTIDE TRANSHYDROGENASE	1.08767	0.72083	1.33559	1.48244	0.252383	-0.252383	-0.639894	0.639894
211609_x_at	PROTEASOME (PROSOME, MACROPAIN) 26S SUBUNIT, NON-ATPASE, 4	6.75727	5.4481	3.63866	4.19777	-1.09224	1.09224	0.639248	0.639248
201166_s_at	PUMILIO HOMOLOG 1 (DROSOPHILA)	5.40842	5.39335	3.64358	3.31951	-0.959668	0.959668	0.633467	0.633467
217732_s_at	INTEGRAL MEMBRANE PROTEIN 2B	1.55415	1.70909	0.886281	1.22548	-0.287869	0.287869	0.627857	0.627857
225243_s_at	SARCOLEMMA ASSOCIATED PROTEIN	16.9503	16.451	11.3677	10.2796	-2.93852	2.93852	0.625722	0.625722
203097_s_at	RAP GUANINE NUCLEOTIDE EXCHANGE FACTOR (GEF) 2	2.87286	2.76203	4.31353	4.3804	0.764761	-0.764761	-0.625622	0.625622
206858_s_at	HOMEOBOX C6	7.45904	8.63105	5.46138	4.98299	-1.41143	1.41143	0.623447	0.623447
221749_at	YTH DOMAIN FAMILY, MEMBER 3	2.20057	2.08699	3.10487	3.48307	0.575095	-0.575095	-0.61967	0.61967
212501_at	CCAAT/ENHANCER BINDING PROTEIN (C/EBP), BETA	4.30137	5.22655	3.3082	2.89802	-0.830425	0.830425	0.618446	0.618446
213217_at	ADENYLATE CYCLASE 2 (BRAIN)	8.12061	15.0946	17.5775	17.8112	3.04337	-3.04337	-0.608218	0.608218
212031_at	RNA BINDING MOTIF PROTEIN 25	1.52	2.86563	2.59055	4.09269	0.574404	-0.574404	-0.607765	0.607765
208777_s_at	PROTEASOME (PROSOME, MACROPAIN) 26S SUBUNIT, NON-ATPASE, 11	8.43384	4.79316	4.73266	3.94934	-1.13625	1.13625	0.607387	0.607387
203588_s_at	TRANSCRIPTION FACTOR DP-2 (E2F DIMERIZATION PARTNER 2)	6.98915	5.77228	8.37639	11.0442	1.6648	-1.6648	-0.605799	0.605799
203380_x_at	SPLICING FACTOR, ARGININE/SERINE-RICH 5	3.10487	2.89197	2.08091	1.86244	-0.513375	0.513375	0.604784	0.604784
201762_s_at	PROTEASOME (PROSOME, MACROPAIN) ACTIVATOR SUBUNIT 2 (PA28 BETA)	0.951909	0.844071	1.2416	1.48513	0.232686	-0.232686	-0.602397	0.602397
204094_s_at	TSC22 DOMAIN FAMILY, MEMBER 2	10.7119	9.08371	7.54686	5.49632	-1.68811	1.68811	0.601885	0.601885
203250_at	RNA BINDING MOTIF PROTEIN 16	12.9935	12.7419	8.29146	8.66673	-2.19429	2.19429	0.60177	0.60177
212386_at	TRANSCRIPTION FACTOR 4	2.27469	2.84506	3.53575	4.21963	0.658907	-0.658907	-0.599124	0.599124
213646_x_at	TUBULIN, ALPHA, UBIQUITOUS	10.0528	5.85591	13.1602	10.9072	2.03968	-2.03968	-0.597266	0.597266
212859_x_at	METALLOTHIONEIN 1E (FUNCTIONAL)	3.49877	5.31973	5.28712	8.03302	1.12541	-1.12541	-0.595005	0.595005
211784_s_at	SPLICING FACTOR, ARGININE/SERINE-RICH 1 (SPLICING FACTOR 2, ALTERNATE SPLICING FACTOR)	19.6247	18.915	12.7042	12.8915	-3.23598	3.23598	0.590441	0.590441
217756_x_at	SMALL EDRK-RICH FACTOR 2	1.19571	1.3507	1.93692	1.87905	0.317389	-0.317389	-0.583583	0.583583
1563431_x_at	CALMODULIN 1 (PHOSPHORYLASE KINASE, DELTA)	1.1815	1.17161	0.752998	2.7702	0.292523	-0.292523	-0.582319	0.582319
211995_x_at	ACTIN, BETA	2.5815	2.42329	1.77657	1.57283	-0.413847	0.413847	0.579407	0.579407
231152_at	,CONSENSUS INCLUDES GB:AW452971 /FEA=EST /DB_XREF=GI:6993747 /DB_XREF=EST:UI-H-BW1-AMD-F-10-0-UI.S1 /CLONE=IMAGE:3069475 /UG=HS.172422 ESTS,GB:AW452971 /DB_XREF=GI:6993747 /DB_XREF=UI-H-BW1-AMD-F-10-0-UI.S1 /CLONE=IMAGE:3069475 /FEA=EST /CNT=9 /TID=HS.172422.0 /TIER=STACK /STK=8 /UG=HS.172422 /UG_TITLE=ESTS	6.65693	3.92034	5.69434	1.40559	-0.869334	0.869334	0.57509	0.57509
209742_s_at	MYOSIN, LIGHT POLYPEPTIDE 2, REGULATORY, CARDIAC, SLOW	0.680585	1.11111	0.667954	1.98853	0.216199	-0.216199	-0.568196	0.568196
200081_s_at	RIBOSOMAL PROTEIN S6	9.86411	10.3676	6.6266	7.02717	-1.64449	1.64449	0.567321	0.567321
202778_s_at	ZINC FINGER PROTEIN 198	1.8916	1.24628	2.09448	2.55228	0.377219	-0.377219	-0.566434	0.566434
224598_at	MANNOSYL (ALPHA-1,3-)-GLYCOPROTEIN BETA-1,4-N-ACETYLGLUCOSAMINYLTRANSFERASE, ISOZYME B	0.988554	1.09717	0.646847	0.762693	-0.169046	0.169046	0.565325	0.565325
202918_s_at	PREIMPLANTATION PROTEIN 3	4.80432	5.53319	7.72383	7.56969	1.23901	-1.23901	-0.565033	0.565033
218309_at	CALCIUM/CALMODULIN-DEPENDENT PROTEIN KINASE II INHIBITOR 1	3.59375	3.66199	2.93163	1.99413	-0.582493	0.582493	0.558774	0.558774
224828_at	CYTOPLASMIC POLYADENYLATION ELEMENT BINDING PROTEIN 4	3.09835	4.98299	2.66731	2.83621	-0.644452	0.644452	0.554238	0.554238
200073_s_at	HETEROGENEOUS NUCLEAR RIBONUCLEOPROTEIN D (AU-RICH ELEMENT RNA BINDING PROTEIN 1, 37KDA)	8.06021	6.51018	4.48567	5.4481	-1.15915	1.15915	0.552626	0.552626
217834_s_at	SYNAPTOTAGMIN BINDING, CYTOPLASMIC RNA INTERACTING PROTEIN	1.78026	1.68262	1.34028	1.02174	-0.275215	0.275215	0.551951	0.551951
217812_at	YTH DOMAIN FAMILY, MEMBER 2	12.8219	9.8192	6.10645	9.35575	-1.79472	1.79472	0.550198	0.550198
208697_s_at	EUKARYOTIC TRANSLATION INITIATION FACTOR 3, SUBUNIT 6 48KDA	11.2653	6.65693	14.5208	11.718	2.07915	-2.07915	-0.549954	0.549954
209067_s_at	HETEROGENEOUS NUCLEAR RIBONUCLEOPROTEIN D-LIKE	3.2531	3.26012	2.21739	2.24615	-0.512419	0.512419	0.545181	0.545181
213571_s_at	EUKARYOTIC TRANSLATION INITIATION FACTOR 4E MEMBER 2	4.45578	4.01235	3.31951	9.00066	0.963008	-0.963008	-0.540906	0.540906
209180_at	RAB GERANYLGERANYLTRANSFERASE, BETA SUBUNIT	4.72099	5.07034	7.15441	7.08579	1.11222	-1.11222	-0.540392	0.540392
208720_s_at	RNA-BINDING REGION (RNP1, RRM) CONTAINING 2	9.73776	3.78249	5.31973	3.99805	-1.05062	1.05062	0.537064	0.537064
217496_s_at	INSULIN-DEGRADING ENZYME	3.83291	4.33567	2.69215	2.94476	-0.632921	0.632921	0.535184	0.535184
206116_s_at	TROPOMYOSIN 1 (ALPHA)	6.49107	6.33909	8.97386	9.6108	1.43863	-1.43863	-0.534574	0.534574
213453_x_at	GLYCERALDEHYDE-3-PHOSPHATE DEHYDROGENASE	1.79993	1.52837	2.49069	2.32772	0.37253	-0.37253	-0.533776	0.533776
211955_at	RAN BINDING PROTEIN 5	16.2669	15.0002	10.6224	11.01	-2.40869	2.40869	0.531454	0.531454
221207_s_at	NEUROBEACHIN	2.81976	2.71889	1.94203	1.8916	-0.426254	0.426254	0.530821	0.530821
213655_at	TYROSINE 3-MONOOXYGENASE/TRYPTOPHAN 5-MONOOXYGENASE ACTIVATION PROTEIN, EPSILON POLYPEPTIDE	4.04841	5.89321	5.4481	8.88667	1.09829	-1.09829	-0.527965	0.527965
217750_s_at	UBIQUITIN-CONJUGATING ENZYME E2Z (PUTATIVE)	0.818049	1.29477	1.68262	1.36155	0.232837	-0.232837	-0.526878	0.526878
202268_s_at	AMYLOID BETA PRECURSOR PROTEIN BINDING PROTEIN 1	4.33567	7.00905	3.43384	4.44276	-0.867031	0.867031	0.526377	0.526377
223297_at	HYPOTHETICAL PROTEIN MGC4268	4.68774	5.1185	3.0615	3.74835	-0.7491	0.7491	0.526079	0.526079
224625_x_at	SMALL EDRK-RICH FACTOR 2	5.67517	5.12742	3.6851	3.81823	-0.824814	0.824814	0.525774	0.525774
222700_at	ADP-RIBOSYLATION FACTOR-LIKE 6 INTERACTING PROTEIN 2	5.42593	6.6886	4.43063	3.98886	-0.923759	0.923759	0.524933	0.524933
201290_at	SEC11-LIKE 1 (S. CEREVISIAE)	3.35558	5.27422	4.99207	7.38324	0.936378	-0.936378	-0.520066	0.520066
208627_s_at	Y BOX BINDING PROTEIN 1	8.7434	10.3412	6.55372	6.78574	-1.43629	1.43629	0.51671	0.51671
206559_x_at	EUKARYOTIC TRANSLATION ELONGATION FACTOR 1 ALPHA 1	3.56669	0.814089	2.43929	0.624858	-0.329156	0.329156	0.515699	0.515699
221230_s_at	AT RICH INTERACTIVE DOMAIN 4B (RBP1- LIKE)	6.42457	6.6266	4.53549	4.60427	-0.977853	0.977853	0.513951	0.513951
202969_at	DUAL-SPECIFICITY TYROSINE-(Y)-PHOSPHORYLATION REGULATED KINASE 2	4.12759	3.99805	3.34749	2.34662	-0.607884	0.607884	0.513013	0.513013
212680_x_at	PROTEIN PHOSPHATASE 1, REGULATORY (INHIBITOR) SUBUNIT 14B	6.90042	7.84408	5.01684	5.31973	-1.10198	1.10198	0.51242	0.51242
209033_s_at	DUAL-SPECIFICITY TYROSINE-(Y)-PHOSPHORYLATION REGULATED KINASE 1A	9.9032	8.35557	6.58305	6.2251	-1.36265	1.36265	0.511527	0.511527
221217_s_at	ATAXIN 2-BINDING PROTEIN 1	1.22672	1.16479	0.828933	0.850914	-0.177916	0.177916	0.509592	0.509592
204663_at	MALIC ENZYME 3, NADP(+)-DEPENDENT, MITOCHONDRIAL	10.0906	17.5775	19.9771	19.4054	2.92858	-2.92858	-0.509327	0.509327
219065_s_at	CHROMOSOME 2 OPEN READING FRAME 4	3.84802	3.82546	2.65058	2.74919	-0.568426	0.568426	0.506981	0.506981
214988_s_at	SON DNA BINDING PROTEIN	5.30321	3.3082	6.94109	5.28712	0.904203	-0.904203	-0.505894	0.505894
206383_s_at	RAS-GTPASE ACTIVATING PROTEIN SH3 DOMAIN-BINDING PROTEIN 2	10.2427	16.1905	18.7923	18.6655	2.75615	-2.75615	-0.502914	0.502914
213574_s_at	KARYOPHERIN (IMPORTIN) BETA 1	6.56801	4.36961	5.89321	1.84037	-0.80101	0.80101	0.50009	0.50009
212638_s_at	WW DOMAIN CONTAINING E3 UBIQUITIN PROTEIN LIGASE 1	4.04261	4.88029	2.38349	3.92937	-0.652512	0.652512	0.499221	0.499221
224637_at	SIMILAR TO CG33774-PA	13.6814	13.2494	10.1555	8.91225	-1.96578	1.96578	0.498127	0.498127
222985_at	TYROSINE 3-MONOOXYGENASE/TRYPTOPHAN 5-MONOOXYGENASE ACTIVATION PROTEIN, GAMMA POLYPEPTIDE	1.82847	1.48789	1.3963	0.951909	-0.242037	0.242037	0.498037	0.498037
208780_x_at	VAMP (VESICLE-ASSOCIATED MEMBRANE PROTEIN)-ASSOCIATED PROTEIN A, 33KDA	7.04687	7.20466	8.88667	11.2224	1.46439	-1.46439	-0.496732	0.496732
226921_at	UBIQUITIN PROTEIN LIGASE E3 COMPONENT N-RECOGNIN 1	4.73266	4.04261	4.69665	7.68311	0.901122	-0.901122	-0.496468	0.496468
224831_at	CYTOPLASMIC POLYADENYLATION ELEMENT BINDING PROTEIN 4	1.15341	1.30683	0.78949	0.956193	-0.178639	0.178639	0.495007	0.495007
221860_at	HETEROGENEOUS NUCLEAR RIBONUCLEOPROTEIN L	4.6784	6.16455	3.81137	3.91023	-0.780339	0.780339	0.489786	0.489786
201892_s_at	IMP (INOSINE MONOPHOSPHATE) DEHYDROGENASE 2	18.0502	19.2633	14.3928	12.2001	-2.68017	2.68017	0.48866	0.48866
204776_at	THROMBOSPONDIN 4	16.5499	16.6342	15.6843	7.97716	-2.38064	2.38064	0.487951	0.487951
208738_x_at	SIMILAR TO SMT3 SUPPRESSOR OF MIF TWO 3 HOMOLOG 2	5.77228	4.6784	4.86187	2.59901	-0.74745	0.74745	0.486179	0.486179
214882_s_at	SPLICING FACTOR, ARGININE/SERINE-RICH 2	3.67679	3.70236	3.11563	2.17151	-0.523004	0.523004	0.480968	0.480968
215076_s_at	COLLAGEN, TYPE III, ALPHA 1 (EHLERS-DANLOS SYNDROME TYPE IV, AUTOSOMAL DOMINANT)	14.6928	12.1056	12.1281	7.10622	-1.89104	1.89104	0.478469	0.478469
219728_at	MYOTILIN	4.21963	6.36954	4.54757	3.07843	-0.740791	0.740791	0.47359	0.47359
201845_s_at	RING1 AND YY1 BINDING PROTEIN	13.8332	12.4039	9.00066	9.9032	-1.83329	1.83329	0.472923	0.472923
224415_s_at	HISTIDINE TRIAD NUCLEOTIDE BINDING PROTEIN 2	2.92299	3.2531	2.08699	2.36724	-0.430463	0.430463	0.471516	0.471516
213738_s_at	ATP SYNTHASE, H+ TRANSPORTING, MITOCHONDRIAL F1 COMPLEX, ALPHA SUBUNIT 1, CARDIAC MUSCLE	2.63355	1.99413	4.36024	2.03593	0.442121	-0.442121	-0.466918	0.466918
221530_s_at	BASIC HELIX-LOOP-HELIX DOMAIN CONTAINING, CLASS B, 3	5.04354	3.40889	3.63248	2.48374	-0.584051	0.584051	0.466725	0.466725
227646_at	EARLY B-CELL FACTOR	2.12516	2.22277	1.66086	1.49303	-0.298511	0.298511	0.463198	0.463198
208856_x_at	RIBOSOMAL PROTEIN, LARGE, P0	3.39138	0.755488	4.88029	0.818049	0.387869	-0.387869	-0.458521	0.458521
225019_at	CALCIUM/CALMODULIN-DEPENDENT PROTEIN KINASE (CAM KINASE) II DELTA	4.63035	6.63998	3.97075	4.23669	-0.765721	0.765721	0.457525	0.457525
212530_at	NIMA (NEVER IN MITOSIS GENE A)-RELATED KINASE 7	4.11931	1.69558	2.61492	1.62208	-0.394469	0.394469	0.456705	0.456705
211943_x_at	TUMOR PROTEIN, TRANSLATIONALLY-CONTROLLED 1	3.00827	3.37576	5.07034	3.67679	0.590775	-0.590775	-0.454342	0.454342
201533_at	CATENIN (CADHERIN-ASSOCIATED PROTEIN), BETA 1, 88KDA	15.5809	16.112	10.7853	12.3479	-2.13993	2.13993	0.454197	0.454197
201257_x_at	RIBOSOMAL PROTEIN S3A	5.28712	3.91023	3.49877	3.22146	-0.619282	0.619282	0.452709	0.452709
221481_x_at	HETEROGENEOUS NUCLEAR RIBONUCLEOPROTEIN D (AU-RICH ELEMENT RNA BINDING PROTEIN 1, 37KDA)	5.57237	6.92052	5.49632	3.64855	-0.837004	0.837004	0.450072	0.450072
212263_at	QUAKING HOMOLOG, KH DOMAIN RNA BINDING (MOUSE)	3.42496	2.52011	3.37576	4.74489	0.543897	-0.543897	-0.449903	0.449903
210427_x_at	ANNEXIN A2	10.6224	10.0528	11.0744	4.10479	-1.37399	1.37399	0.445804	0.445804
215127_s_at	RNA BINDING MOTIF, SINGLE STRANDED INTERACTING PROTEIN 1	13.9907	13.7164	9.93854	10.4057	-1.84072	1.84072	0.445637	0.445637
219654_at	PROTEIN TYROSINE PHOSPHATASE-LIKE (PROLINE INSTEAD OF CATALYTIC ARGININE), MEMBER A	7.90191	5.47783	4.6784	5.16531	-0.884007	0.884007	0.442776	0.442776
202144_s_at	ADENYLOSUCCINATE LYASE	5.78362	4.15722	2.87862	4.45578	-0.651606	0.651606	0.438686	0.438686
200630_x_at	SET TRANSLOCATION (MYELOID LEUKEMIA-ASSOCIATED)	2.30773	2.95325	2.42329	4.70315	0.466363	-0.466363	-0.437849	0.437849
203843_at	RIBOSOMAL PROTEIN S6 KINASE, 90KDA, POLYPEPTIDE 3	14.4283	10.2098	10.7119	7.48695	-1.6098	1.6098	0.43704	0.43704
200738_s_at	PHOSPHOGLYCERATE KINASE 1	7.12909	8.93038	5.5904	6.32422	-1.03621	1.03621	0.430691	0.430691
212185_x_at	METALLOTHIONEIN 2A	6.19145	7.56969	4.98299	5.22655	-0.887901	0.887901	0.430683	0.430683
212614_at	AT RICH INTERACTIVE DOMAIN 5B (MRF1-LIKE)	12.6639	14.2834	9.68085	10.3164	-1.73752	1.73752	0.430339	0.430339
225117_at	DKFZP727C091 PROTEIN	9.27645	10.5158	8.24263	6.46802	-1.27039	1.27039	0.428072	0.428072
224217_s_at	FAS (TNFRSF6) ASSOCIATED FACTOR 1	11.4306	12.4593	9.4241	8.37639	-1.52236	1.52236	0.424485	0.424485
200963_x_at	RIBOSOMAL PROTEIN L31	7.02717	5.67517	10.3412	6.6886	1.08187	-1.08187	-0.422968	0.422968
201086_x_at	SON DNA BINDING PROTEIN	9.21216	11.0442	9.24176	5.87423	-1.2851	1.2851	0.422302	0.422302
224837_at	FORKHEAD BOX P1	3.07843	3.53575	2.3008	2.64248	-0.417727	0.417727	0.420095	0.420095
227478_at	HYPOTHETICAL PROTEIN LOC284262	1.17462	1.61867	1.69164	2.04526	0.235904	-0.235904	-0.419879	0.419879
212211_at	ANKYRIN REPEAT DOMAIN 17	12.2887	13.9173	9.57421	10.0184	-1.65334	1.65334	0.419586	0.419586
203753_at	TRANSCRIPTION FACTOR 4	4.05841	4.14883	3.21423	2.92299	-0.517505	0.517505	0.419311	0.419311
215157_x_at	POLY(A) BINDING PROTEIN, CYTOPLASMIC 2	12.1056	6.94109	6.60096	7.66235	-1.19586	1.19586	0.417236	0.417236
1558641_at	HYPOTHETICAL PROTEIN LOC202051	1.84037	2.52754	2.6261	3.19965	0.364459	-0.364459	-0.4155	0.4155
208805_at	PROTEASOME (PROSOME, MACROPAIN) SUBUNIT, ALPHA TYPE, 6	1.70909	1.97772	2.10762	2.80329	0.306026	-0.306026	-0.413618	0.413618
209185_s_at	INSULIN RECEPTOR SUBSTRATE 2	5.73438	5.34261	7.90191	6.83482	0.914935	-0.914935	-0.41185	0.41185
200829_x_at	ZINC FINGER PROTEIN 207	20.3279	21.3328	16.451	15.0946	-2.52875	2.52875	0.401244	0.401244
213347_x_at	RIBOSOMAL PROTEIN S4, X-LINKED	3.01578	2.93672	3.19301	1.32607	-0.358353	0.358353	0.397465	0.397465
200033_at	DEAD (ASP-GLU-ALA-ASP) BOX POLYPEPTIDE 5	13.6382	13.7922	11.657	9.18622	-1.64681	1.64681	0.3962	0.3962
227498_at	,CONSENSUS INCLUDES GB:AI480314 /FEA=EST /DB_XREF=GI:4373482 /DB_XREF=EST:TM26H05.X1 /CLONE=IMAGE:2157753 /UG=HS.196008 HOMO SAPIENS CDNA FLJ11723 FIS, CLONE HEMBA1005314,GB:AI480314 /DB_XREF=GI:4373482 /DB_XREF=TM26H05.X1 /CLONE=IMAGE:2157753 /FEA=MRNA /CNT=41 /TID=HS.196008.0 /TIER=STACK /STK=15 /UG=HS.196008 /UG_TITLE=HOMO SAPIENS CDNA FLJ11723 FIS	9.24176	13.6382	8.12061	9.27645	-1.37073	1.37073	0.395241	0.395241
201669_s_at	MYRISTOYLATED ALANINE-RICH PROTEIN KINASE C SUBSTRATE	4.84499	5.46138	3.459	4.41817	-0.607302	0.607302	0.387788	0.387788
239891_x_at	RAB12, MEMBER RAS ONCOGENE FAMILY	7.66235	6.2854	4.95	5.72422	-0.81838	0.81838	0.385901	0.385901
201310_s_at	CHROMOSOME 5 OPEN READING FRAME 13	2.82752	4.18402	5.04354	4.11295	0.536238	-0.536238	-0.385063	0.385063
213844_at	HOMEOBOX A5	11.657	13.9907	15.6282	17.6792	1.91491	-1.91491	-0.377011	0.377011
212515_s_at	DEAD (ASP-GLU-ALA-ASP) BOX POLYPEPTIDE 3, X-LINKED	7.56969	4.86187	12.0032	4.13837	0.927498	-0.927498	-0.376772	0.376772
205485_at	RYANODINE RECEPTOR 1 (SKELETAL)	2.80329	1.44342	1.47185	1.79993	-0.243733	0.243733	0.376271	0.376271
205163_at	FAST SKELETAL MYOSIN LIGHT CHAIN 2	2.04526	5.05543	2.42851	3.0615	-0.402672	0.402672	0.371152	0.371152
206385_s_at	ANKYRIN 3, NODE OF RANVIER (ANKYRIN G)	1.01436	1.06368	1.29477	1.39056	0.151823	-0.151823	-0.369877	0.369877
200012_x_at	RIBOSOMAL PROTEIN L21	3.90179	3.66853	3.1358	6.6266	0.548022	-0.548022	-0.366883	0.366883
212262_at	QUAKING HOMOLOG, KH DOMAIN RNA BINDING (MOUSE)	5.64129	5.01684	4.27346	4.00543	-0.594809	0.594809	0.364445	0.364445
221584_s_at	POTASSIUM LARGE CONDUCTANCE CALCIUM-ACTIVATED CHANNEL, SUBFAMILY M, ALPHA MEMBER 1	15.7622	15.2152	12.1629	11.9259	-1.72214	1.72214	0.362851	0.362851
200773_x_at	SIMILAR TO PROTHYMOSIN ALPHA	10.3164	10.856	7.51617	8.97386	-1.1706	1.1706	0.360593	0.360593
222430_s_at	YTH DOMAIN FAMILY, MEMBER 2	7.38324	4.36024	4.60427	4.55913	-0.645019	0.645019	0.357905	0.357905
207941_s_at	RNA-BINDING REGION (RNP1, RRM) CONTAINING 2	10.3676	7.12909	8.40473	5.25422	-0.959444	0.959444	0.357238	0.357238
200624_s_at	MATRIN 3	8.35557	7.54686	7.38324	5.03143	-0.871938	0.871938	0.3572	0.3572
213476_x_at	MELANOCORTIN 1 RECEPTOR (ALPHA MELANOCYTE STIMULATING HORMONE RECEPTOR)	11.3347	20.7149	20.7149	20.3279	2.24829	-2.24829	-0.356822	0.356822
200594_x_at	HETEROGENEOUS NUCLEAR RIBONUCLEOPROTEIN U (SCAFFOLD ATTACHMENT FACTOR A)	7.88509	6.14561	6.20626	4.75761	-0.766707	0.766707	0.35583	0.35583
217741_s_at	ZINC FINGER, A20 DOMAIN CONTAINING 2	2.07468	2.47712	1.73673	1.82362	-0.247864	0.247864	0.35442	0.35442
214121_x_at	PDZ AND LIM DOMAIN 7 (ENIGMA)	14.5746	15.951	12.7835	11.1162	-1.65647	1.65647	0.353027	0.353027
212845_at	STERILE ALPHA MOTIF DOMAIN CONTAINING 4A	18.915	19.5155	14.0646	16.0368	-2.08226	2.08226	0.352418	0.352418
205295_at	CREATINE KINASE, MITOCHONDRIAL 2 (SARCOMERIC)	3.36943	3.87917	4.11295	5.10994	0.49357	-0.49357	-0.347515	0.347515
212790_x_at	RIBOSOMAL PROTEIN L13A	4.60427	4.91013	5.73438	6.36954	0.647381	-0.647381	-0.34729	0.34729
208616_s_at	PROTEIN TYROSINE PHOSPHATASE TYPE IVA, MEMBER 2	5.34905	2.27878	4.70315	1.30427	-0.405101	0.405101	0.344526	0.344526
228640_at	BH-PROTOCADHERIN (BRAIN-HEART)	13.3547	14.4678	9.77143	12.1629	-1.47202	1.47202	0.343056	0.343056
208755_x_at	H3 HISTONE, FAMILY 3A	13.5959	12.0777	9.08371	11.2653	-1.33115	1.33115	0.335327	0.335327
202158_s_at	CUG TRIPLET REPEAT, RNA BINDING PROTEIN 2	7.27531	6.42457	8.32524	8.94889	0.893563	-0.893563	-0.33445	0.33445
207088_s_at	SOLUTE CARRIER FAMILY 25 (MITOCHONDRIAL CARRIER; OXOGLUTARATE CARRIER), MEMBER 11	4.03575	2.72789	4.50799	4.01235	0.439174	-0.439174	-0.33311	0.33311
202942_at	ELECTRON-TRANSFER-FLAVOPROTEIN, BETA POLYPEPTIDE	5.81589	7.4009	5.37059	5.13986	-0.676585	0.676585	0.330547	0.330547
205659_at	HISTONE DEACETYLASE 9	21.3328	20.482	18.4314	14.8258	-2.1394	2.1394	0.330347	0.330347
202776_at	DEOXYNUCLEOTIDYLTRANSFERASE, TERMINAL, INTERACTING PROTEIN 2	5.7443	6.06921	4.81398	4.58666	-0.603216	0.603216	0.329606	0.329606
208705_s_at	EUKARYOTIC TRANSLATION INITIATION FACTOR 5	3.69441	4.66679	5.81589	4.6784	0.533272	-0.533272	-0.327822	0.327822
212781_at	RETINOBLASTOMA BINDING PROTEIN 6	2.33651	0.999886	1.46057	1.2022	-0.168404	0.168404	0.325358	0.325358
225765_at	TRANSPORTIN 1	3.19301	2.87286	2.35355	2.49069	-0.305409	0.305409	0.324446	0.324446
201049_s_at	RIBOSOMAL PROTEIN S18	3.6851	4.13837	2.92299	3.32565	-0.393707	0.393707	0.324266	0.324266
201931_at	ELECTRON-TRANSFER-FLAVOPROTEIN, ALPHA POLYPEPTIDE (GLUTARIC ACIDURIA II)	1.98853	2.50496	2.98596	2.63355	0.281504	-0.281504	-0.322606	0.322606
228284_at	TRANSDUCIN-LIKE ENHANCER OF SPLIT 1 (E(SP1) HOMOLOG, DROSOPHILA)	1.41346	3.22146	1.01436	4.78074	0.290047	-0.290047	-0.322292	0.322292
235004_at	RNA BINDING MOTIF PROTEIN 24	1.41108	1.22087	2.20688	1.08317	0.164524	-0.164524	-0.321976	0.321976
209392_at	ECTONUCLEOTIDE PYROPHOSPHATASE/PHOSPHODIESTERASE 2 (AUTOTAXIN)	1.33559	1.32264	1.01716	2.3008	0.164933	-0.164933	-0.319831	0.319831
209780_at	PUTATIVE HOMEODOMAIN TRANSCRIPTION FACTOR 2	23.104	17.8112	16.5499	16.2669	-2.0246	2.0246	0.318203	0.318203
208195_at	TITIN	18.7923	10.9072	16.2669	7.59496	-1.45941	1.45941	0.315732	0.315732
200819_s_at	RIBOSOMAL PROTEIN S15	4.00543	4.60427	3.90179	3.01578	-0.423035	0.423035	0.315699	0.315699
201154_x_at	RIBOSOMAL PROTEIN L4	7.72383	6.73276	5.71146	5.91219	-0.708236	0.708236	0.314664	0.314664
202011_at	TIGHT JUNCTION PROTEIN 1 (ZONA OCCLUDENS 1)	4.26202	4.19777	3.56669	3.2531	-0.410001	0.410001	0.310895	0.310895
202646_s_at	COLD SHOCK DOMAIN CONTAINING E1, RNA-BINDING	2.46458	2.11235	2.90745	2.75516	0.271419	-0.271419	-0.307086	0.307086
218859_s_at	CHROMOSOME 20 OPEN READING FRAME 6	11.718	9.39474	7.70354	9.39474	-1.00363	1.00363	0.304266	0.304266
208815_x_at	HEAT SHOCK 70KDA PROTEIN 4	1.91746	2.025	2.46458	2.36135	0.220867	-0.220867	-0.29171	0.29171
200020_at	TAR DNA BINDING PROTEIN	3.88813	2.22935	2.56543	2.43331	-0.279687	0.279687	0.291375	0.291375
213583_x_at	SIMILAR TO EUKARYOTIC TRANSLATION ELONGATION FACTOR 1 ALPHA 2	3.19965	0.647708	3.99805	0.699999	0.212672	-0.212672	-0.288193	0.288193
203721_s_at	WD REPEAT DOMAIN 50	3.96077	4.89263	5.35763	5.42593	0.482539	-0.482539	-0.284529	0.284529
200925_at	CYTOCHROME C OXIDASE SUBUNIT VIA POLYPEPTIDE 1	12.4342	15.5172	12.2887	10.6673	-1.24885	1.24885	0.284049	0.284049
209290_s_at	NUCLEAR FACTOR I/B	2.43929	2.5815	2.9268	3.18629	0.273075	-0.273075	-0.283987	0.283987
200030_s_at	SOLUTE CARRIER FAMILY 25 (MITOCHONDRIAL CARRIER; PHOSPHATE CARRIER), MEMBER 3	17.2626	17.6792	15.5172	13.1989	-1.55643	1.55643	0.283095	0.283095
200978_at	MALATE DEHYDROGENASE 1, NAD (SOLUBLE)	7.17817	6.01365	6.2251	4.61727	-0.587362	0.587362	0.282963	0.282963
212995_x_at	HYPOTHETICAL PROTEIN FLJ14346	2.10762	5.72422	3.07843	6.44583	0.423105	-0.423105	-0.282256	0.282256
201417_at	SRY (SEX DETERMINING REGION Y)-BOX 4	12.1629	10.4057	9.64765	8.93038	-0.997656	0.997656	0.280723	0.280723
208620_at	POLY(RC) BINDING PROTEIN 1	16.451	17.4755	14.4678	13.4989	-1.48995	1.48995	0.278702	0.278702
200775_s_at	HETEROGENEOUS NUCLEAR RIBONUCLEOPROTEIN K	9.54184	7.88509	9.35575	11.7696	0.924596	-0.924596	-0.277654	0.277654
202154_x_at	MELANOCORTIN 1 RECEPTOR (ALPHA MELANOCYTE STIMULATING HORMONE RECEPTOR)	4.93876	5.91219	6.6145	6.52651	0.572515	-0.572515	-0.276255	0.276255
200047_s_at	YY1 TRANSCRIPTION FACTOR	6.24408	5.95318	4.74489	5.34261	-0.527439	0.527439	0.273988	0.273988
205577_at	PHOSPHORYLASE, GLYCOGEN; MUSCLE (MCARDLE SYNDROME, GLYCOGEN STORAGE DISEASE TYPE V)	20.482	19.0828	18.915	13.8753	-1.69363	1.69363	0.270948	0.270948
201769_at	ENTHOPROTIN	10.6673	12.6639	7.92471	11.4306	-0.993985	0.993985	0.269534	0.269534
208775_at	EXPORTIN 1 (CRM1 HOMOLOG, YEAST)	8.32524	7.02717	5.99424	6.75727	-0.650228	0.650228	0.267798	0.267798
206394_at	MYOSIN BINDING PROTEIN C, FAST TYPE	1.73202	1.60885	0.715292	2.06171	-0.140968	0.140968	0.266697	0.266697
AFFX-CreX-3_at	CYCLIZATION RECOMBINASE	22.1674	22.1674	17.2626	19.6247	-1.86186	1.86186	0.265314	0.265314
214383_x_at	KELCH DOMAIN CONTAINING 3	4.34884	5.18751	5.34261	6.10645	0.478179	-0.478179	-0.263721	0.263721
201393_s_at	INSULIN-LIKE GROWTH FACTOR 2 RECEPTOR	1.52837	1.57877	1.10081	2.61492	0.15215	-0.15215	-0.258063	0.258063
217740_x_at	RIBOSOMAL PROTEIN L7A	7.79611	9.77143	7.06731	7.64447	-0.713942	0.713942	0.255941	0.255941
213881_x_at	SMT3 SUPPRESSOR OF MIF TWO 3 HOMOLOG 2 (YEAST)	21.6866	12.7835	17.8112	11.0744	-1.39612	1.39612	0.254994	0.254994
236265_at	SP4 TRANSCRIPTION FACTOR	16.6342	18.7923	14.6928	15.0002	-1.43337	1.43337	0.254705	0.254705
218683_at	POLYPYRIMIDINE TRACT BINDING PROTEIN 2	1.99413	1.93229	2.37236	2.29033	0.184068	-0.184068	-0.247948	0.247948
202766_s_at	FIBRILLIN 1 (MARFAN SYNDROME)	1.70345	3.33211	1.97268	2.27469	-0.197048	0.197048	0.245583	0.245583
204892_x_at	EUKARYOTIC TRANSLATION ELONGATION FACTOR 1 ALPHA 1	11.8958	8.08816	8.55618	8.32524	-0.775629	0.775629	0.243404	0.243404
210949_s_at	EUKARYOTIC TRANSLATION INITIATION FACTOR 3, SUBUNIT 8, 110KDA	12.6187	14.7548	11.8613	11.3076	-1.05116	1.05116	0.240592	0.240592
206891_at	ACTININ, ALPHA 3	12.5269	12.1629	14.4283	14.6928	1.1078	-1.1078	-0.238144	0.238144
213080_x_at	RIBOSOMAL PROTEIN L5	15.2152	14.149	12.3479	12.6187	-1.09941	1.09941	0.234061	0.234061
200017_at	RIBOSOMAL PROTEIN S27A	13.391	15.4397	11.3347	13.2494	-1.06163	1.06163	0.229876	0.229876
230078_at	KIAA1961 GENE	18.4314	18.7219	15.3331	16.3541	-1.36651	1.36651	0.229588	0.229588
223572_at	GUP1, GLYCEROL UPTAKE/TRANSPORTER HOMOLOG (YEAST)	6.83482	7.43971	5.78362	6.40616	-0.521189	0.521189	0.227772	0.227772
216438_s_at	THYMOSIN, BETA 4, X-LINKED	8.63105	7.42108	7.12909	11.611	0.671994	-0.671994	-0.223364	0.223364
213614_x_at	EUKARYOTIC TRANSLATION ELONGATION FACTOR 1 ALPHA 1	19.9771	22.7351	19.2633	17.3807	-1.51701	1.51701	0.221066	0.221066
201210_at	DEAD (ASP-GLU-ALA-ASP) BOX POLYPEPTIDE 3, X-LINKED	2.2602	2.62105	1.82847	3.84802	0.198808	-0.198808	-0.217747	0.217747
209905_at	HOMEOBOX A9	6.92052	7.64447	4.75761	7.77236	-0.508754	0.508754	0.217121	0.217121
209120_at	NUCLEAR RECEPTOR SUBFAMILY 2, GROUP F, MEMBER 2	9.97824	14.6367	9.9032	11.2904	-0.855347	0.855347	0.215908	0.215908
200959_at	FUSION (INVOLVED IN T(12;16) IN MALIGNANT LIPOSARCOMA)	8.55618	5.28712	7.6198	4.31353	-0.477494	0.477494	0.214192	0.214192
221518_s_at	UBIQUITIN SPECIFIC PEPTIDASE 47	3.50604	3.1358	3.91023	3.78249	0.262717	-0.262717	-0.211908	0.211908
230734_x_at	STRIATIN, CALMODULIN BINDING PROTEIN	8.97386	6.03041	8.94889	4.04261	-0.503194	0.503194	0.207806	0.207806
230029_x_at	ZINC FINGER PROTEIN 650	17.8112	18.2229	14.6367	16.7707	-1.15668	1.15668	0.198259	0.198259
201400_at	PROTEASOME (PROSOME, MACROPAIN) SUBUNIT, BETA TYPE, 3	3.49041	3.81823	4.21963	4.15722	0.267051	-0.267051	-0.196804	0.196804
211509_s_at	RETICULON 4	17.4755	17.1454	14.9136	15.3331	-1.09353	1.09353	0.194862	0.194862
200095_x_at	RIBOSOMAL PROTEIN S10	10.856	10.5581	9.86411	14.6367	0.7717	-0.7717	-0.194274	0.194274
212296_at	PROTEASOME (PROSOME, MACROPAIN) 26S SUBUNIT, NON-ATPASE, 14	2.14251	3.2756	2.97867	1.75719	-0.170563	0.170563	0.194163	0.194163
201803_at	POLYMERASE (RNA) II (DNA DIRECTED) POLYPEPTIDE B, 140KDA	6.32422	6.04483	7.4009	6.70722	0.43477	-0.43477	-0.189792	0.189792
203787_at	SINGLE-STRANDED DNA BINDING PROTEIN 2	0.911565	2.06171	1.22548	2.16057	0.103193	-0.103193	-0.187549	0.187549
243045_at	SET AND MYND DOMAIN CONTAINING 1	7.97716	5.24031	5.27422	6.33909	-0.40104	0.40104	0.186667	0.186667
210183_x_at	PININ, DESMOSOME ASSOCIATED PROTEIN	5.51303	3.29346	7.08579	2.91842	0.299432	-0.299432	-0.183969	0.183969
209330_s_at	HETEROGENEOUS NUCLEAR RIBONUCLEOPROTEIN D (AU-RICH ELEMENT RNA BINDING PROTEIN 1, 37KDA)	14.8258	15.5809	12.8915	13.9173	-0.899453	0.899453	0.181678	0.181678
203872_at	ACTIN, ALPHA 1, SKELETAL MUSCLE	3.36333	3.11563	2.99417	2.71889	-0.191474	0.191474	0.181497	0.181497
200966_x_at	ALDOLASE A, FRUCTOSE-BISPHOSPHATE	12.9382	11.4025	13.3049	14.2834	0.811932	-0.811932	-0.180693	0.180693
200773_x_at	PROTHYMOSIN, ALPHA (GENE SEQUENCE 28)	6.2251	8.43384	6.6886	6.2854	-0.421235	0.421235	0.176157	0.176157
208781_x_at	SORTING NEXIN 3	13.1602	11.3347	13.5959	14.0646	0.791397	-0.791397	-0.175345	0.175345
212635_at	TRANSPORTIN 1	2.59901	0.652246	2.52754	1.14316	0.104864	-0.104864	-0.175063	0.175063
201784_s_at	SMALL ACIDIC PROTEIN	10.2796	9.9032	12.0777	5.85591	-0.562278	0.562278	0.170455	0.170455
213726_x_at	TUBULIN, BETA 2C	19.0828	18.6655	15.5809	18.0502	-1.02933	1.02933	0.16662	0.16662
211073_x_at	RIBOSOMAL PROTEIN L3	12.8915	11.2653	13.3547	13.7583	0.739039	-0.739039	-0.166553	0.166553
225267_at	KARYOPHERIN ALPHA 4 (IMPORTIN ALPHA 3)	4.13837	3.00086	3.29346	3.11045	-0.183832	0.183832	0.156817	0.156817
200063_s_at	NUCLEOPHOSMIN (NUCLEOLAR PHOSPHOPROTEIN B23, NUMATRIN)	11.1162	11.3677	10.1218	10.0528	-0.577329	0.577329	0.156353	0.156353
225268_at	KARYOPHERIN ALPHA 4 (IMPORTIN ALPHA 3)	0.900552	1.62917	0.833014	1.97772	0.0702538	-0.0702538	-0.15197	0.15197
225492_at	HYPOTHETICAL PROTEIN	1.18773	2.20057	1.48244	2.27878	0.0932295	-0.0932295	-0.150638	0.150638
200817_x_at	RIBOSOMAL PROTEIN S10	3.74835	2.45796	3.69441	1.89685	-0.153763	0.153763	0.150563	0.150563
200668_s_at	UBIQUITIN-CONJUGATING ENZYME E2D 3 (UBC4/5 HOMOLOG, YEAST)	12.7835	12.3479	12.9382	9.73776	-0.613863	0.613863	0.148328	0.148328
63305_at	PBX/KNOTTED 1 HOMEOBOX 2	23.6419	23.6419	21.3328	21.3328	-1.15458	1.15458	0.148276	0.148276
209348_s_at	V-MAF MUSCULOAPONEUROTIC FIBROSARCOMA ONCOGENE HOMOLOG (AVIAN)	19.7822	16.7707	18.6655	14.3928	-0.873657	0.873657	0.144974	0.144974
200781_s_at	RIBOSOMAL PROTEIN S15A	6.40616	5.93409	5.76337	5.40842	-0.292117	0.292117	0.143512	0.143512
211662_s_at	VOLTAGE-DEPENDENT ANION CHANNEL 2	10.3412	10.6224	8.91225	10.0906	-0.490185	0.490185	0.14167	0.14167
200877_at	CHAPERONIN CONTAINING TCP1, SUBUNIT 4 (DELTA)	4.81398	6.58305	3.80029	6.54085	-0.263975	0.263975	0.140264	0.140264
201090_x_at	TUBULIN, ALPHA, UBIQUITOUS	7.54686	8.03302	7.32779	6.80979	-0.360574	0.360574	0.140149	0.140149
223145_s_at	CHROMOSOME 6 OPEN READING FRAME 166	10.2098	14.0646	13.6382	13.1117	0.61886	-0.61886	-0.140094	0.140094
212130_x_at	EUKARYOTIC TRANSLATION INITIATION FACTOR 1	2.89197	4.26202	3.8397	4.03575	0.180367	-0.180367	-0.138616	0.138616
201218_at	C-TERMINAL BINDING PROTEIN 2	2.32772	3.28245	1.98853	3.12432	-0.124329	0.124329	0.133916	0.133916
212775_at	OBSCURIN-LIKE 1	16.7707	16.9503	17.9176	18.915	0.777894	-0.777894	-0.127335	0.127335
226038_at	LON PEPTIDASE N-TERMINAL DOMAIN AND RING FINGER 1	4.09269	4.2085	3.36333	5.69434	0.18912	-0.18912	-0.125822	0.125822
218819_at	DKFZP434B105 PROTEIN	18.7219	21.6866	19.0828	24.9781	0.913116	-0.913116	-0.124842	0.124842
234969_s_at	ENHANCER OF POLYCOMB HOMOLOG 1 (DROSOPHILA)	1.60885	0.659993	1.90147	0.571961	0.0511465	-0.0511465	-0.124556	0.124556
213891_s_at	TRANSCRIPTION FACTOR 4	2.52754	0.982048	2.88544	0.939175	0.0787562	-0.0787562	-0.124012	0.124012
214003_x_at	RIBOSOMAL PROTEIN S20	11.8208	7.79611	13.7164	7.6198	0.429837	-0.429837	-0.12121	0.12121
219714_s_at	CALCIUM CHANNEL, VOLTAGE-DEPENDENT, ALPHA 2/DELTA 3 SUBUNIT	8.84423	8.60659	7.84408	8.24263	-0.341027	0.341027	0.117425	0.117425
44783_s_at	HAIRY/ENHANCER-OF-SPLIT RELATED WITH YRPW MOTIF 1	8.78943	6.49107	9.50038	4.59427	-0.296464	0.296464	0.116545	0.116545
229419_at	F-BOX AND WD-40 DOMAIN PROTEIN 7 (ARCHIPELAGO HOMOLOG, DROSOPHILA)	1.23611	2.10121	1.17462	2.43929	0.0691485	-0.0691485	-0.114872	0.114872
209142_s_at	UBIQUITIN-CONJUGATING ENZYME E2G 1 (UBC7 HOMOLOG, YEAST)	6.51018	6.75727	6.98915	7.34714	0.267213	-0.267213	-0.111782	0.111782
200763_s_at	RIBOSOMAL PROTEIN, LARGE, P1	18.6655	19.7822	18.7219	22.7351	0.752297	-0.752297	-0.108714	0.108714
218306_s_at	HECT (HOMOLOGOUS TO THE E6-AP (UBE3A) CARBOXYL TERMINUS) DOMAIN AND RCC1 (CHC1)-LIKE DOMAIN (RLD) 1	13.1117	13.1989	14.149	14.2191	0.514369	-0.514369	-0.108624	0.108624
212266_s_at	SPLICING FACTOR, ARGININE/SERINE-RICH 5	16.3541	15.6282	15.0946	14.5746	-0.578271	0.578271	0.108307	0.108307
212233_at	MICROTUBULE-ASSOCIATED PROTEIN 1B	10.5158	8.70267	7.04687	10.7853	-0.346571	0.346571	0.10801	0.10801
217938_s_at	POTASSIUM CHANNEL MODULATORY FACTOR 1	9.00066	11.1162	11.1162	10.5581	0.389349	-0.389349	-0.107577	0.107577
200640_at	TYROSINE 3-MONOOXYGENASE/TRYPTOPHAN 5-MONOOXYGENASE ACTIVATION PROTEIN, ZETA POLYPEPTIDE	0.660812	1.21459	0.66565	1.35491	0.0362907	-0.0362907	-0.107559	0.107559
200016_x_at	HETEROGENEOUS NUCLEAR RIBONUCLEOPROTEIN A1	5.31973	9.50038	6.08596	9.86411	0.282491	-0.282491	-0.106007	0.106007
200689_x_at	EUKARYOTIC TRANSLATION ELONGATION FACTOR 1 GAMMA	9.93854	9.68085	9.12694	9.15875	-0.333423	0.333423	0.101565	0.101565
222982_x_at	SOLUTE CARRIER FAMILY 38, MEMBER 2	4.65512	2.28416	4.64269	1.83662	-0.114992	0.114992	0.0989456	0.0989456
208845_at	VOLTAGE-DEPENDENT ANION CHANNEL 3	11.4643	11.4643	11.9617	12.5714	0.401123	-0.401123	-0.0975809	0.0975809
214365_at	TROPOMYOSIN 3	17.3807	11.9617	15.8582	11.5724	-0.477973	0.477973	0.0972052	0.0972052
217835_x_at	CHROMOSOME 20 OPEN READING FRAME 24	3.85806	3.93872	3.18629	5.0997	0.122301	-0.122301	-0.0877949	0.0877949
210716_s_at	RESTIN (REED-STEINBERG CELL-EXPRESSED INTERMEDIATE FILAMENT-ASSOCIATED PROTEIN)	12.4869	12.8219	13.8753	12.9935	0.390004	-0.390004	-0.0862938	0.0862938
200717_x_at	RIBOSOMAL PROTEIN L7	9.50038	11.2224	9.04071	12.9382	0.314016	-0.314016	-0.084898	0.084898
226520_at	,CONSENSUS INCLUDES GB:AI831506 /FEA=EST /DB_XREF=GI:5452177 /DB_XREF=EST:WJ49G06.X1 /CLONE=IMAGE:2406202 /UG=HS.40334 ESTS,GB:AI831506 /DB_XREF=GI:5452177 /DB_XREF=WJ49G06.X1 /CLONE=IMAGE:2406202 /FEA=EST /CNT=50 /TID=HS.40334.0 /TIER=STACK /STK=23 /UG=HS.40334 /UG_TITLE=ESTS	2.68111	4.39283	3.19965	4.30137	0.106771	-0.106771	-0.0845738	0.0845738
213699_s_at	TYROSINE 3-MONOOXYGENASE/TRYPTOPHAN 5-MONOOXYGENASE ACTIVATION PROTEIN, THETA POLYPEPTIDE	14.7548	11.657	12.2408	12.7419	-0.357281	0.357281	0.0802546	0.0802546
200776_s_at	SIMILAR TO BASIC LEUCINE ZIPPER AND W2 DOMAINS 1	9.57421	9.97824	6.63998	11.8613	-0.262798	0.262798	0.0797258	0.0797258
208652_at	PROTEIN PHOSPHATASE 2 (FORMERLY 2A), CATALYTIC SUBUNIT, ALPHA ISOFORM	1.67116	0.485376	1.59073	0.449959	-0.0289618	0.0289618	0.0796595	0.0796595
213507_s_at	KARYOPHERIN (IMPORTIN) BETA 1	2.83621	1.47185	2.91454	1.62574	0.0580555	-0.0580555	-0.0757434	0.0757434
225363_at	PHOSPHATASE AND TENSIN HOMOLOG (MUTATED IN MULTIPLE ADVANCED CANCERS 1)	2.86563	3.98886	2.54592	3.98023	-0.0820832	0.0820832	0.0708157	0.0708157
207121_s_at	MITOGEN-ACTIVATED PROTEIN KINASE 6	6.26467	7.59496	5.40842	7.81738	-0.158459	0.158459	0.0675344	0.0675344
229394_s_at	GLUCOCORTICOID RECEPTOR DNA BINDING FACTOR 1	0.846412	0.28309	0.838895	0.23926	-0.0128367	0.0128367	0.0671222	0.0671222
202467_s_at	COP9 CONSTITUTIVE PHOTOMORPHOGENIC HOMOLOG SUBUNIT 2 (ARABIDOPSIS)	4.53549	7.04687	4.58666	7.54686	0.13779	-0.13779	-0.067069	0.067069
213491_x_at	RIBOPHORIN II	10.1817	8.12061	12.5269	6.6145	0.209778	-0.209778	-0.0646721	0.0646721
201398_s_at	TRANSLOCATION ASSOCIATED MEMBRANE PROTEIN 1	0.578443	1.44616	0.555644	1.56019	0.022806	-0.022806	-0.0635825	0.0635825
213860_x_at	CASEIN KINASE 1, ALPHA 1	6.08596	11.0744	6.65693	9.77143	-0.183004	0.183004	0.0628926	0.0628926
208692_at	RIBOSOMAL PROTEIN S3	15.0002	12.0458	13.1117	12.8639	-0.267602	0.267602	0.0582586	0.0582586
202058_s_at	KARYOPHERIN ALPHA 1 (IMPORTIN ALPHA 5)	7.30675	2.10762	7.45904	2.33651	0.0952915	-0.0952915	-0.0572598	0.0572598
200068_s_at	CALNEXIN	5.07034	6.05612	4.87249	5.83557	-0.104599	0.104599	0.0552971	0.0552971
204992_s_at	PROFILIN 2	11.8613	11.718	12.1056	10.5905	-0.2208	0.2208	0.0550763	0.0550763
203752_s_at	JUN D PROTO-ONCOGENE	24.9781	24.9781	27.9351	20.158	-0.465789	0.465789	0.0548354	0.0548354
208290_s_at	EUKARYOTIC TRANSLATION INITIATION FACTOR 5	22.7351	19.6247	23.6419	17.1454	-0.393113	0.393113	0.0545742	0.0545742
210527_x_at	TUBULIN, ALPHA 2	10.4057	9.00066	13.2494	6.87925	0.180578	-0.180578	-0.0527224	0.0527224
1568618_a_at	UDP-N-ACETYL-ALPHA-D-GALACTOSAMINE:POLYPEPTIDE N-ACETYLGALACTOSAMINYLTRANSFERASE 1 (GALNAC-T1)	2.11235	1.54233	2.22277	1.30099	-0.0327283	0.0327283	0.0526266	0.0526266
211345_x_at	EUKARYOTIC TRANSLATION ELONGATION FACTOR 1 GAMMA	5.381	2.9704	4.76979	3.29848	-0.0707838	0.0707838	0.0497596	0.0497596
200092_s_at	RIBOSOMAL PROTEIN L37	14.2834	16.0368	12.5714	18.7923	0.260854	-0.260854	-0.0488126	0.0488126
200614_at	CLATHRIN, HEAVY POLYPEPTIDE (HC)	5.39335	3.79532	5.33347	4.14883	0.0734097	-0.0734097	-0.0453824	0.0453824
200776_s_at	BASIC LEUCINE ZIPPER AND W2 DOMAINS 1	3.98886	2.94476	3.26012	3.88813	0.053659	-0.053659	-0.0439826	0.0439826
210512_s_at	VASCULAR ENDOTHELIAL GROWTH FACTOR	11.01	8.88667	13.391	7.06731	0.140416	-0.140416	-0.0401617	0.0401617
208766_s_at	HETEROGENEOUS NUCLEAR RIBONUCLEOPROTEIN R	7.23958	3.48307	6.44583	4.57913	0.0755775	-0.0755775	-0.0401119	0.0401119
201033_x_at	RIBOSOMAL PROTEIN, LARGE, P0	11.5015	9.18622	14.2834	6.96613	0.140473	-0.140473	-0.0386618	0.0386618
200921_s_at	B-CELL TRANSLOCATION GENE 1, ANTI-PROLIFERATIVE	14.3451	12.5714	13.8332	13.7922	0.17724	-0.17724	-0.0375078	0.0375078
217908_s_at	IQ MOTIF AND WD REPEATS 1	3.92034	3.00827	4.18402	2.57263	-0.0429903	0.0429903	0.036258	0.036258
32069_at	NEDD4 BINDING PROTEIN 1	8.24263	5.26479	6.12469	7.72383	0.0852752	-0.0852752	-0.0359798	0.0359798
200926_at	RIBOSOMAL PROTEIN S23	13.4989	16.3541	13.945	16.6342	0.181528	-0.181528	-0.0346705	0.0346705
213147_at	HOMEOBOX A10	7.68311	2.11871	8.0034	2.03082	0.058099	-0.058099	-0.0338063	0.0338063
212251_at	METADHERIN	14.3928	14.2191	13.1989	14.7548	-0.164527	0.164527	0.0335714	0.0335714
208840_s_at	RAS-GTPASE ACTIVATING PROTEIN SH3 DOMAIN-BINDING PROTEIN 2	5.4481	6.96613	4.92628	7.74725	0.0648237	-0.0648237	-0.0298231	0.0298231
205773_at	CYTOPLASMIC POLYADENYLATION ELEMENT BINDING PROTEIN 3	3.82546	5.13986	3.92937	4.88029	-0.0389147	0.0389147	0.0252686	0.0252686
208778_s_at	T-COMPLEX 1	1.49303	2.90274	1.42412	3.04395	0.018074	-0.018074	-0.0235346	0.0235346
211058_x_at	TUBULIN, ALPHA, UBIQUITOUS	14.149	11.611	13.6814	12.4869	0.102085	-0.102085	-0.0226898	0.0226898
202649_x_at	RIBOSOMAL PROTEIN S19	4.25152	5.00329	6.05612	3.3391	0.0351002	-0.0351002	-0.0217222	0.0217222
200972_at	TETRASPANIN 3	9.8192	10.9648	8.35557	12.1281	-0.0751005	0.0751005	0.0210042	0.0210042
200718_s_at	S-PHASE KINASE-ASSOCIATED PROTEIN 1A (P19A)	11.9617	9.27645	11.4643	9.50038	-0.0683788	0.0683788	0.0187004	0.0187004
202582_s_at	RAN BINDING PROTEIN 9	3.76181	4.63035	3.2756	5.01684	-0.0249308	0.0249308	0.017246	0.017246
228915_at	DACHSHUND HOMOLOG 1 (DROSOPHILA)	11.0442	13.0652	11.01	13.3547	0.0638102	-0.0638102	-0.0151932	0.0151932
200079_s_at	LYSYL-TRNA SYNTHETASE	7.81738	5.7443	7.56969	5.89321	-0.0246935	0.0246935	0.0105461	0.0105461
213376_at	ZINC FINGER AND BTB DOMAIN CONTAINING 1	4.48567	3.31951	3.24746	4.52443	-0.00832325	0.00832325	0.00616698	0.00616698
200768_s_at	METHIONINE ADENOSYLTRANSFERASE II, ALPHA	8.93038	4.27346	5.0997	8.06021	-0.0109815	0.0109815	0.0048075	0.0048075
211710_x_at	RIBOSOMAL PROTEIN L4	16.112	12.0032	15.2152	12.8219	-0.0195197	0.0195197	0.0040121	0.0040121
200018_at	RIBOSOMAL PROTEIN S13	0.388768	0.833014	0.348336	0.870262	-0.000796	0.000796	0.00376461	0.00376461
206861_s_at	CGG TRIPLET REPEAT BINDING PROTEIN 1	9.68085	10.7119	9.8192	10.6224	0.0122138	-0.0122138	-0.00345214	0.00345214
200099_s_at	RIBOSOMAL PROTEIN S3A	10.818	11.4306	11.5724	10.7119	0.00892025	-0.00892025	-0.00231186	0.00231186
207507_s_at	ATP SYNTHASE, H+ TRANSPORTING, MITOCHONDRIAL F0 COMPLEX, SUBUNIT C3 (SUBUNIT 9)	20.158	23.104	22.7351	20.482	-0.0112207	0.0112207	0.00149753	0.00149753
200773_x_at	HYPOTHETICAL GENE SUPPORTED BY BC013859; BC070480	2.45226	2.89802	2.41848	2.93163	-4.075e-05	4.075e-05	4.39534e-05	4.39534e-05
